# Supplementary material for: HIV viral load suppression rates among adults and children living with HIV in the North West Region of Cameroon: A call for action!
Source: PLoS One. 2025 Jan 31;20(1):e0316399. doi: 10.1371/journal.pone.0316399 (PMC11785274; doi:10.1371/journal.pone.0316399)
Supplement: S1 File — (XLSX) [file pone.0316399.s002.xlsx]

## Sheet: Sheet4
S/N	Sexe	RECODEAGE	YRTREATMENTSTART	TREATMENTDURATION	COLLECTIONINDICATION	SAMPLERECEIVEDATECODE	TESTDATECODE	VIRALLOAD
1	F	10	6	17	Routine	1	1	40
2	F	11	7	16	Routine	1	1	40
3	F	6	15	8	Routine	1	1	40
4	M	14	19	4	Routine	1	1	undetectable
5	M	10	12	11	Routine	1	1	40
6	F	12	14	9	Routine	1	1	undetectable
7	F	8	12	11	Routine	1	1	132
8	F	8	14	9	Routine	1	1	undetectable
9	F	13	20	3	Routine	1	1	undetectable
10	F	8	20	3	Routine	1	1	40
11	F	13	16	7	Routine	1	1	66
12	M	9	12	11	Routine	1	1	4649
13	M	10	13	10	Routine	1	1	undetectable
14	M	9	16	7	Routine	1	1	45
15	F	9	19	4	Routine	1	1	undetectable
16	F	11	8	15	Routine	1	1	undetectable
17	F	9	13	10	Routine	1	1	58
18	M	11	7	16	Routine	1	1	undetectable
19	M	13	8	15	Routine	1	1	undetectable
20	F	6	14	9	Routine	1	1	undetectable
21	F	5	20	3	Routine	1	1	undetectable
22	F	6	19	4	Routine	1	1	40
23	F	3	15	8	Routine	1	1	undetectable
24	F	12	16	7	Routine	1	1	40
25	F	9	13	10	Routine	1	1	40
26	F	5	16	7	Routine	1	1	undetectable
27	F	6	16	7	Routine	2	2	undetectable
28	F	7	7	16	Routine	1	1	undetectable
29	F	7	19	4	Repeat_after_enhanced_adherenc	1	1	144
30	F	9	21	2	Routine	1	1	undetectable
31	M	14	5	18	Routine	1	1	undetectable
32	F	12	10	13	Routine	1	1	undetectable
33	M	11	11	12	Routine	1	1	40
34	M	14	5	18	Routine	1	1	40
35	F	11	17	6	Routine	1	1	undetectable
36	M	12	19	4	Routine	1	1	undetectable
37	F	11	6	17	Routine	1	1	undetectable
38	F	5	8	15	Routine	1	1	undetectable
39	M	9	17	6	Routine	1	1	undetectable
40	M	10	17	6	Routine	1	1	undetectable
41	F	10	18	5	Routine	1	1	undetectable
42	F	7	15	8	Routine	1	1	undetectable
43	F	10	15	8	Routine	1	1	undetectable
44	F	7	13	10	Routine	1	1	undetectable
45	F	9	15	8	Routine	1	1	undetectable
46	F	9	5	18	Routine	1	1	undetectable
47	F	10	9	14	Routine	1	1	undetectable
48	F	11	14	9	Routine	1	1	undetectable
49	M	10	14	9	Routine	1	1	undetectable
50	F	13	16	7	Routine	1	1	undetectable
51	M	8	9	14	Routine	1	1	970
52	F	11	17	6	Routine	1	1	undetectable
53	F	8	10	13	Routine	1	1	undetectable
54	F	4	16	7	Routine	1	1	7344
55	F	7	21	2	Target_Clinical_Failure	1	1	undetectable
56	F	12	8	15	Routine	1	1	undetectable
57	M	12	21	2	Routine	1	1	40
58	F	11	10	13	Routine	1	1	40
59	F	13	20	3	Routine	1	1	undetectable
60	M	6	20	3	Routine	1	1	undetectable
61	F	7		#VALUE!	Routine	1	1	undetectable
62	F	6	21	2	Routine	1	1	46
63	F	6	17	6	Routine	1	1	40
64	F	1	13		Routine	1	1	130643
65	F	8	17	6	Routine	1	1	undetectable
66	M	10	13	10	Routine	1	1	undetectable
67	M	11	7	16	Target_Immunological_Failure	1	1	529213
68	M	12	12	11	Routine	1	1	undetectable
69	F	10	8	15	Routine	1	1	undetectable
70	F	7	16	7	Routine	1	1	37646
71	M	12	13	10	Routine	1	1	51
72	F	13	11	12	Routine	1	1	40
73	F	14	13	10	Routine	1	1	undetectable
74	F	10	18	5	Routine	1	1	undetectable
75	F	11	10	13	Routine	1	1	undetectable
76	F	10	11	12	Routine	1	1	undetectable
77	F	8	12	11	Routine	1	1	40
78	F	4	13	10	Routine	1	1	undetectable
79	F	11	17	6	Routine	1	1	undetectable
80	M	4	17	6	Routine	1	1	40
81	F	8	9	14	Routine	1	1	undetectable
82	F	11	10	13	Routine	1	1	undetectable
83	F	12	16	7	Routine	1	1	undetectable
84	M	11	12	11	Routine	1	1	40
85	M	3	13	10	Routine	1	1	8345
86	F	11	17	6	Routine	1	1	undetectable
87	F	8	9	14	Routine	1	1	undetectable
88	F	3	17	6	Routine	1	1	51642
89	M	14	9	14	Routine	1	1	undetectable
90	M	3	11	12	Routine	1	1	undetectable
91	F	8	14	9	Routine	1	1	undetectable
92	F	7	19	4	Routine	1	1	undetectable
93	M	7	21	2	Routine	1	1	undetectable
94	F	8	11	12	Routine	1	1	249
95	F	8	13	10	Routine	1	1	52
96	F	12	14	9	Routine	1	1	undetectable
97	F	8	15	8	Routine	1	1	767
98	F	5	17	6	Routine	1	1	undetectable
99	F	9	9	14	Routine	1	1	undetectable
100	M	5	11	12	Routine	1	1	3877
101	F	10	2	21	Routine	1	1	undetectable
102	F	10	3	20	Routine	1	1	undetectable
103	F	9	7	16	Routine	1	1	undetectable
104	M	14	14	9	Routine	1	1	233
105	M	10	7	16	Routine	1	1	undetectable
106	M	11	11	12	Routine	1	1	undetectable
107	F	5	16	7	Repeat_after_enhanced_adherenc	1	1	undetectable
108	F	9	19	4	Routine	1	1	undetectable
109	M	11	19	4	Routine	1	1	203640
110	F	7	20	3	Routine	1	1	undetectable
111	F	8	14	9	Routine	1	1	391
112	F	8	19	4	Routine	1	1	undetectable
113	M	8	19	4	Routine	1	1	40
114	M	11	21	2	Routine	1	1	51
115	M	8	16	7	Routine	1	1	undetectable
116	F	10	13	10	Routine	1	1	undetectable
117	F	10	9	14	Routine	1	1	undetectable
118	M	11	9	14	Routine	1	1	40
119	F	7	17	6	Routine	1	1	undetectable
120	M	10	14	9	Routine	1	1	undetectable
121	M	11	4	19	Routine	1	1	undetectable
122	F	12	10	13	Routine	1	1	40
123	F	11	13	10	Routine	1	1	undetectable
124	F	7	19	4	Routine	1	1	undetectable
125	F	1	17		Routine	1	1	114200
126	F	7	17	6	Routine	1	1	40
127	M	8	15	8	Repeat_after_enhanced_adherenc	1	1	114890
128	F	6	19	4	Routine	1	1	148
129	M	14	21	2	Routine	1	1	undetectable
130	F	13	15	8	Routine	2	2	9156
131	F	7	17	6	Routine	2	2	undetectable
132	F	10	20	3	Routine	1	1	634
133	F	5	18	5	Routine	1	1	undetectable
134	M	10	10	13	Routine	1	1	undetectable
135	F	8	14	9	Routine	1	1	5882
136	F	2	18	5	Routine	1	1	undetectable
137	F	11	17	6	Routine	1	1	undetectable
138	F	9	9	14	Routine	1	1	undetectable
139	F	2	14	9	Routine	1	1	undetectable
140	F	12	12	11	Routine	1	1	undetectable
141	M	11	4	19	Routine	1	1	undetectable
142	F	7	18	5	Routine	1	1	undetectable
143	F	13	20	3	Routine	1	1	undetectable
144	F	11	8	15	Routine	1	1	undetectable
145	F	8	17	6	Routine	1	1	undetectable
146	F	8	14	9	Other	1	1	88
147	F	9	7	16	Routine	1	1	undetectable
148	M	9	14	9	Routine	1	1	undetectable
149	F	11	6	17	Routine	1	1	undetectable
150	F	9	17	6	Routine	1	1	undetectable
151	F	9	15	8	Routine	1	1	undetectable
152	F	10	16	7	Routine	1	1	undetectable
153	F	10	13	10	Routine	1	1	undetectable
154	F	12	12	11	Routine	1	1	undetectable
155	F	6	13	10	Routine	1	1	undetectable
156	F	8	13	10	Routine	1	1	undetectable
157	M	12	18	5	Routine	1	1	undetectable
158	M	9	19	4	Routine	1	1	undetectable
159	M	14	7	16	Routine	1	1	undetectable
160	F	10	12	11	Routine	1	1	undetectable
161	F	11	5	18	Routine	1	1	undetectable
162	F	10	12	11	Routine	1	1	undetectable
163	F	4	8	15	Routine	1	1	18579
164	F	9	12	11	Routine	1	1	undetectable
165	M	13	15	8	Routine	1	1	undetectable
166	F	7	9	14	Routine	1	1	48
167	F	12	17	6	Routine	1	1	42
168	M	8	8	15	Routine	1	1	40
169	F	6	15	8	Routine	1	1	63
170	F	13	16	7	Routine	1	1	40
171	F	9	18	5	Routine	1	1	109
172	F	8	21	2	Routine	1	1	113
173	M	10	11	12	Routine	1	1	57
174	F	13	5	18	Routine	1	1	40
175	F	8	15	8	Routine	1	1	40
176	M	12	16	7	Routine	1	1	92
177	M	11	11	12	Routine	1	1	undetectable
178	F	8	17	6	Routine	1	1	40
179	F	13	17	6	Routine	1	1	68
180	F	11	10	13	Routine	1	1	undetectable
181	M	9	15	8	Routine	1	1	undetectable
182	M	1	15		Routine	1	1	undetectable
183	F	10	19	4	Routine	1	1	158
184	F	9	10	13	Routine	1	1	40
185	F	1	19		Routine	1	1	40
186	F	6	20	3	Routine	1	1	undetectable
187	M	9	20	3	Routine	1	1	undetectable
188	F	11	7	16	Routine	1	1	undetectable
189	F	6	18	5	Routine	1	1	undetectable
190	F	13	10	13	Routine	1	1	52
191	F	12	18	5	Routine	1	1	undetectable
192	F	9	6	17	Routine	1	1	undetectable
193	F	11	8	15	Routine	1	1	84
194	F	10	10	13	Routine	1	1	40
195	F	9	12	11	Routine	1	1	undetectable
196	F	10	16	7	Routine	1	1	undetectable
197	F	12	7	16	Routine	1	1	undetectable
198	M	10	16	7	Routine	1	1	undetectable
199	F	8	16	7	Routine	1	1	undetectable
200	F	10	16	7	Routine	1	1	undetectable
201	F	10	3	20	Routine	1	1	undetectable
202	F	10	9	14	Routine	1	1	40
203	F	9	8	15	Routine	1	1	undetectable
204	F	9	9	14	Routine	1	1	40
205	M	10	8	15	Routine	1	1	40
206	F	10	10	13	Routine	1	1	40
207	F	14	9	14	Routine	1	1	undetectable
208	F	11	9	14	Routine	1	1	undetectable
209	F	9	17	6	Routine	1	1	undetectable
210	F	9	7	16	Routine	1	1	40
211	F	12	9	14	Routine	1	1	40
212	F	10	14	9	Routine	1	1	undetectable
213	F	10	17	6	Routine	1	1	undetectable
214	F	14	8	15	Routine	1	1	undetectable
215	M	11	14	9	Routine	1	1	40
216	M	6	18	5	Routine	1	1	undetectable
217	F	12	9	14	Routine	1	1	undetectable
218	F	8	14	9	Routine	1	1	undetectable
219	M	4	11	12	Routine	1	1	32687
220	F	9	12	11	Routine	1	1	undetectable
221	F	10	13	10	Routine	1	1	undetectable
222	F	12	9	14	Routine	1	1	undetectable
223	F	10	10	13	Routine	1	1	undetectable
224	F	8	7	16	Routine	1	1	undetectable
225	M	14	10	13	Routine	1	1	undetectable
226	F	9	12	11	Routine	1	1	undetectable
227	F	9	18	5	Routine	1	1	40
228	F	12	16	7	Routine	1	1	undetectable
229	F	11	7	16	Routine	1	1	40
230	F	9	13	10	Routine	1	1	undetectable
231	F	8	9	14	Routine	1	1	40
232	F	10	13	10	Routine	1	1	undetectable
233	F	8	15	8	Routine	1	1	40
234	F	3	15	8	Routine	1	1	48
235	F	10	11	12	Routine	1	1	52
236	F	7	14	9	Routine	1	1	40
237	F	7	15	8	Routine	1	1	undetectable
238	F	10	10	13	Routine	1	1	83
239	F	4	11	12	Routine	1	1	40
240	M	5	18	5	Routine	1	1	undetectable
241	F	12	16	7	Routine	1	1	40
242	F	9	16	7	Routine	1	1	138
243	M	12	15	8	Routine	1	1	109
244	F	9	15	8	Routine	1	1	undetectable
245	F	3	9	14	Repeat_after_enhanced_adherenc	1	1	277476
246	F	10	16	7	Routine	1	1	40
247	M	11	9	14	Routine	1	1	undetectable
248	F	9	15	8	Routine	1	1	undetectable
249	F	13	16	7	Routine	1	1	40
250	F	11	15	8	Routine	1	1	undetectable
251	F	11	10	13	Routine	1	1	51
252	F	12	11	12	Routine	1	1	undetectable
253	F	7	19	4	Routine	1	1	undetectable
254	F	10	19	4	Routine	1	1	undetectable
255	F	9	17	6	Routine	1	1	97
256	M	13	3	20	Routine	1	1	undetectable
257	M	10	21	2	Routine	1	1	40
258	F	12	15	8	Routine	1	1	undetectable
259	F	7	18	5	Routine	1	1	200920
260	F	7	16	7	Other	1	1	undetectable
261	F	11	17	6	Routine	1	1	undetectable
262	F	5	20	3	Routine	1	1	undetectable
263	F	9		#VALUE!	Routine	1	1	undetectable
264	M	12		#VALUE!	Routine	1	1	undetectable
265	F	8		#VALUE!	Repeat_after_enhanced_adherenc	1	1	2389
266	M	12	18	5	Routine	1	1	undetectable
267	M	9	15	8	Routine	1	1	undetectable
268	M	4	15	8	Routine	1	1	32035
269	F	8	6	17	Routine	1	1	undetectable
270	M	4	11	12	Routine	1	1	undetectable
271	F	7	15	8	Routine	1	1	undetectable
272	M	5	9	14	Routine	1	1	undetectable
273	M	12	14	9	Routine	1	1	undetectable
274	M	3	16	7	Routine	1	1	43
275	M	11	20	3	Routine	1	1	7595
276	F	8	17	6	Routine	1	1	undetectable
277	F	7	19	4	Routine	1	1	undetectable
278	M	7	19	4	Routine	1	1	undetectable
279	F	10	16	7	Routine	1	1	undetectable
280	F	9	11	12	Routine	1	1	undetectable
281	M	10	13	10	Routine	1	1	undetectable
282	M	10	18	5	Routine	1	1	undetectable
283	F	13	6	17	Routine	1	1	undetectable
284	F	11	15	8	Routine	1	1	40
285	M	8	18	5	Routine	1	1	undetectable
286	F	9	15	8	Routine	1	1	undetectable
287	F	10	17	6	Routine	1	1	undetectable
288	F	5	21	2	Routine	1	1	40
289	F	13	5	18	Routine	1	1	undetectable
290	M	4	13	10	Routine	1	1	139731
291	F	8	21	2	Routine	1	1	undetectable
292	F	14	8	15	Routine	1	1	undetectable
293	U	8	16		Routine	1	1	undetectable
294	F	13	4	19	Routine	1	1	undetectable
295	M	14	12	11	Routine	1	1	undetectable
296	F	7	14	9	Routine	1	1	undetectable
297	M	10	18	5	Routine	1	1	50
298	F	3	12	11	Routine	1	1	40
299	F	10	13	10	Routine	1	1	undetectable
300	F	14	14	9	Routine	1	1	undetectable
301	M	12	17	6	Routine	1	1	undetectable
302	M	9	18	5	Routine	1	1	undetectable
303	F	7	15	8	Routine	1	1	33579
304	F	3	13	10	Routine	1	1	undetectable
305	M	10	10	13	Routine	1	1	undetectable
306	M	3	15	8	Routine	1	1	undetectable
307	M	8	18	5	Routine	1	1	undetectable
308	M	10	20	3	Routine	1	1	undetectable
309	M	8	7	16	Routine	1	1	undetectable
310	F	9	10	13	Routine	1	1	undetectable
311	F	14	6	17	Routine	1	1	40
312	F	10	8	15	Routine	1	1	undetectable
313	F	13	15	8	Routine	1	1	undetectable
314	F	9	17	6	Routine	1	1	undetectable
315	F	10	14	9	Routine	1	1	undetectable
316	M	9	20	3	Routine	1	1	undetectable
317	F	10	7	16	Routine	1	1	undetectable
318	F	13	7	16	Routine	1	1	undetectable
319	M	7	17	6	Routine	1	1	undetectable
320	M	9	19	4	Routine	1	1	undetectable
321	F	7	11	12	Routine	1	1	606
322	M	7	15	8	Routine	1	1	100
323	F	8	15	8	Routine	1	1	188
324	F	3	20	3	Routine	2	2	undetectable
325	F	8	12	11	Routine	1	1	undetectable
326	F	8	18	5	Routine	1	1	undetectable
327	M	5	13	10	Routine	1	1	40
328	F	8	21	2	Routine	1	1	217808
329	F	5	17	6	Routine	1	1	undetectable
330	F	10	10	13	Routine	1	1	undetectable
331	F	9	19	4	Routine	1	1	undetectable
332	M	13	19	4	Routine	1	1	undetectable
333	F	7	18	5	Routine	1	1	132
334	F	9	18	5	Routine	1	1	undetectable
335	F	5	20	3	Routine	1	1	undetectable
336	F	11	21	2	Target_Clinical_Failure	1	1	undetectable
337	F	8	18	5	Routine	1	1	undetectable
338	M	11	18	5	Routine	1	1	undetectable
339	M	9	18	5	Routine	1	1	undetectable
340	M	1	18		Routine	1	1	40
341	F	14	21	2	Routine	1	1	undetectable
342	F	6	16	7	Routine	1	1	undetectable
343	F	8	15	8	Routine	1	1	undetectable
344	F	14	20	3	Routine	1	1	undetectable
345	F	13	7	16	Routine	1	2	undetectable
346	F	8	19	4	Routine	1	1	5318
347	M	12	13	10	Routine	1	1	89
348	F	12	11	12	Routine	1	1	undetectable
349	F	10	9	14	Routine	1	1	undetectable
350	M	13	4	19	Routine	1	1	undetectable
351	F	11	12	11	Routine	1	1	undetectable
352	M	9	16	7	Routine	1	1	undetectable
353	F	11	10	13	Routine	1	1	undetectable
354	F	7	13	10	Routine	1	1	undetectable
355	F	8	17	6	Routine	1	1	442
356	F	9	9	14	Routine	1	1	undetectable
357	M	10	9	14	Routine	1	1	undetectable
358	F	10	8	15	Routine	1	1	undetectable
359	F	10	14	9	Routine	1	1	undetectable
360	M	11	7	16	Routine	1	1	40
361	F	9	17	6	Routine	1	1	3211
362	M	10	19	4	Routine	1	1	undetectable
363	M	8	17	6	Routine	1	1	undetectable
364	F	7	14	9	Routine	1	1	undetectable
365	F	7	11	12	Repeat_after_enhanced_adherenc	1	1	undetectable
366	M	10	13	10	Routine	1	1	undetectable
367	M	9	13	10	Routine	1	1	undetectable
368	M	1	15		Routine	1	1	40
369	M	1	12		Routine	1	1	95
370	M	9	16	7	Routine	1	1	50
371	F	12	8	15	Routine	1	1	undetectable
372	F	9	7	16	Routine	1	1	undetectable
373	F	11	10	13	Repeat_after_enhanced_adherenc	1	1	133
374	F	10	16	7	Routine	1	1	40
375	F	11	8	15	Routine	1	1	undetectable
376	M	2	16	7	Routine	1	1	undetectable
377	F	10	16	7	Routine	1	1	40
378	F	9	6	17	Routine	1	1	undetectable
379	F	9	15	8	Routine	1	1	40
380	F	13	11	12	Routine	1	1	undetectable
381	F	14	9	14	Routine	1	1	undetectable
382	F	11	6	17	Routine	1	1	undetectable
383	F	8	12	11	Routine	1	1	undetectable
384	F	10	7	16	Routine	1	1	undetectable
385	F	6	20	3	Routine	1	1	undetectable
386	F	6	15	8	Routine	1	1	undetectable
387	F	7	17	6	Other	1	1	undetectable
388	F	1	18		Routine	1	1	undetectable
389	F	11	4	19	Routine	1	1	undetectable
390	F	10	11	12	Routine	1	1	undetectable
391	F	9	9	14	Routine	1	1	undetectable
392	F	14	6	17	Routine	1	1	undetectable
393	F	11	12	11	Routine	1	1	undetectable
394	M	12	13	10	Routine	1	1	undetectable
395	F	4	16	7	Routine	1	1	undetectable
396	M	12	15	8	Routine	1	1	57
397	M	9	21	2	Routine	1	1	undetectable
398	F	9	21	2	Other	1	1	undetectable
399	F	10	15	8	Routine	1	1	undetectable
400	F	9	13	10	Routine	1	1	undetectable
401	M	9	17	6	Routine	1	1	undetectable
402	F	8	20	3	Routine	1	1	40
403	M	9	10	13	Routine	1	1	40
404	F	10	15	8	Routine	1	1	undetectable
405	F	7	15	8	Routine	1	1	2294
406	M	11	10	13	Routine	1	1	40
407	F	9	11	12	Routine	1	1	undetectable
408	F	9	10	13	Routine	1	1	40
409	F	10	17	6	Routine	1	1	40
410	F	12	6	17	Routine	1	1	undetectable
411	M	12	11	12	Routine	1	1	undetectable
412	M	8	20	3	Routine	1	1	undetectable
413	F	9	11	12	Routine	1	1	undetectable
414	F	6	21	2	Routine	1	1	undetectable
415	M	11	5	18	Routine	1	1	54
416	F	10	16	7	Routine	1	1	undetectable
417	F	8	20	3	Routine	1	1	273768
418	F	7	20	3	Routine	1	1	undetectable
419	F	11	6	17	Routine	1	1	undetectable
420	F	9	6	17	Routine	1	1	undetectable
421	M	10	7	16	Routine	1	1	undetectable
422	M	10	10	13	Routine	1	1	undetectable
423	M	10	20	3	Routine	1	1	undetectable
424	F	1	20		Routine	1	1	40
425	F	10	18	5	Routine	1	1	40
426	F	13	21	2	Routine	1	1	undetectable
427	M	13	18	5	Routine	1	1	40
428	F	14	16	7	Routine	1	1	40
429	F	9	17	6	Routine	1	1	undetectable
430	M	11	5	18	Routine	1	1	61
431	F	11	16	7	Routine	1	1	40
432	M	8	20	3	Repeat_after_enhanced_adherenc	1	1	40265
433	M	7	20	3	Routine	1	1	40
434	F	9	15	8	Routine	1	1	40
435	F	9	5	18	Routine	1	1	undetectable
436	M	2	21	2	Routine	1	1	40
437	F	8	21	2	Routine	1	1	326082
438	M	7	12	11	Routine	1	1	40
439	M	8	11	12	Routine	1	1	44
440	F	14	19	4	Routine	1	1	40
441	F	13	7	16	Routine	1	1	undetectable
442	F	11	14	9	Routine	1	1	43
443	F	12	4	19	Routine	1	1	undetectable
444	F	9	20	3	Routine	1	1	undetectable
445	M	9	21	2	Routine	1	1	40
446	M	4	14	9	Routine	1	1	912480
447	M	3	16	7	Routine	1	1	99
448	F	1	19		Routine	1	1	138
449	M	5		#VALUE!	Routine	1	1	undetectable
450	F	8		#VALUE!	Routine	1	1	undetectable
451	F	12		#VALUE!	Routine	1	1	40
452	F	12	10	13	Routine	1	1	undetectable
453	F	8	14	9	Routine	1	1	undetectable
454	F	6	21	2	Routine	1	1	1331
455	F	6	14	9	Routine	1	1	40
456	F	14	17	6	Routine	1	1	undetectable
457	F	14	15	8	Routine	1	1	49
458	F	6	20	3	Routine	1	1	249
459	M	10	14	9	Routine	1	1	40
460	F	9	18	5	Routine	1	1	undetectable
461	F	7	6	17	Routine	1	1	40
462	F	10	8	15	Routine	1	1	undetectable
463	F	9	11	12	Routine	1	1	undetectable
464	F	7	18	5	Routine	1	1	undetectable
465	M	11	11	12	Routine	1	1	40
466	F	7	17	6	Routine	1	1	40
467	M	11	11	12	Routine	1	1	undetectable
468	M	14	6	17	Routine	1	1	45
469	M	5	7	16	Routine	1	1	75261
470	F	10	7	16	Routine	1	1	undetectable
471	F	13	8	15	Routine	1	1	undetectable
472	M	8	20	3	Routine	1	1	undetectable
473	F	13	8	15	Routine	1	1	40
474	M	8	18	5	Routine	1	1	40
475	F	13	11	12	Routine	1	1	60
476	F	14	18	5	Routine	1	1	40
477	F	8	7	16	Routine	1	1	undetectable
478	M	6	10	13	Routine	1	1	119
479	F	8	12	11	Routine	1	1	undetectable
480	M	4	12	11	Routine	1	1	undetectable
481	F	9	13	10	Routine	1	1	95
482	F	9	9	14	Routine	1	1	undetectable
483	F	8	11	12	Routine	1	1	40
484	F	10	4	19	Routine	1	1	undetectable
485	F	7	15	8	Routine	1	1	40
486	F	9	9	14	Routine	1	1	undetectable
487	F	9	11	12	Routine	1	1	undetectable
488	F	11	13	10	Routine	1	1	3343
489	M	9	14	9	Routine	1	1	40
490	F	9	18	5	Routine	1	1	undetectable
491	M	8	20	3	Routine	1	1	undetectable
492	F	4	4	19	Routine	1	1	undetectable
493	F	5	9	14	Routine	1	1	40
494	M	13	13	10	Routine	1	1	undetectable
495	F	5	15	8	Routine	1	1	undetectable
496	M	4	15	8	Routine	1	1	40
497	F	8	19	4	Routine	1	1	299
498	F	6	21	2	Routine	1	1	undetectable
499	F	10	11	12	Routine	1	1	undetectable
500	F	14	6	17	Repeat_after_enhanced_adherenc	1	1	69
501	M	14	9	14	Routine	1	1	undetectable
502	F	10	15	8	Routine	1	1	undetectable
503	F	10	9	14	Routine	1	1	40
504	F	9	15	8	Routine	1	1	undetectable
505	F	9	17	6	Routine	1	1	undetectable
506	F	14	18	5	Routine	1	1	undetectable
507	F	12	12	11	Routine	1	1	undetectable
508	M	10	9	14	Routine	1	1	undetectable
509	F	9	17	6	Routine	1	1	undetectable
510	M	10	15	8	Routine	1	1	undetectable
511	F	9	13	10	Routine	1	1	undetectable
512	F	7	16	7	Routine	1	1	undetectable
513	F	11	8	15	Routine	1	1	undetectable
514	F	9	11	12	Routine	1	1	undetectable
515	F	8	15	8	Routine	1	1	undetectable
516	F	3	13	10	Routine	1	1	40
517	M	11	19	4	Routine	1	1	undetectable
518	F	8	20	3	Routine	1	1	undetectable
519	F	9	20	3	Routine	1	1	17488
520	F	8	4	19	Routine	2	2	undetectable
521	F	12	17	6	Routine	1	1	undetectable
522	F	10	15	8	Routine	1	1	undetectable
523	F	11	6	17	Routine	1	1	undetectable
524	F	10	11	12	Routine	1	1	undetectable
525	F	7	15	8	Routine	1	1	undetectable
526	F	9	15	8	Routine	1	1	undetectable
527	F	12	18	5	Routine	1	1	undetectable
528	F	6	19	4	Routine	1	1	undetectable
529	M	14	20	3	Routine	1	1	50
530	M	9	21	2	Routine	1	1	285042
531	F	14	18	5	Routine	1	1	undetectable
532	F	9	19	4	Routine	1	1	undetectable
533	M	10	21	2	Target_Clinical_Failure	1	1	106
534	F	9	7	16	Routine	1	1	undetectable
535	F	7	14	9	Routine	1	1	undetectable
536	F	9	13	10	Routine	1	1	40
537	M	12	13	10	Routine	1	1	40
538	F	8	19	4	Routine	1	1	undetectable
539	F	10	11	12	Routine	1	1	undetectable
540	F	9	13	10	Routine	1	1	undetectable
541	F	12	9	14	Routine	1	1	40
542	F	14	16	7	Routine	1	1	undetectable
543	F	14	13	10	Routine	1	1	undetectable
544	F	12	17	6	Routine	1	1	undetectable
545	F	12	9	14	Routine	1	1	40
546	F	9	8	15	Routine	1	1	undetectable
547	M	12	12	11	Routine	1	1	undetectable
548	M	13	12	11	Routine	1	1	undetectable
549	F	10	14	9	Routine	1	1	undetectable
550	M	11	17	6	Routine	1	1	undetectable
551	F	11	14	9	Routine	1	1	undetectable
552	M	13	17	6	Routine	1	1	40
553	F	6	14	9	Routine	1	1	undetectable
554	F	10	6	17	Routine	1	1	undetectable
555	M	8	14	9	Routine	1	1	undetectable
556	F	7	16	7	Routine	1	1	82
557	F	7	16	7	Routine	1	1	80
558	F	8	11	12	Routine	1	1	undetectable
559	F	6	13	10	Routine	1	4	235
560	F	9	18	5	Routine	1	1	undetectable
561	F	12	12	11	Routine	1	1	83
562	F	5	21	2	Routine	1	1	40
563	F	11	7	16	Routine	1	1	147
564	F	9	14	9	Routine	1	1	40
565	F	11	14	9	Routine	1	1	40
566	F	8	19	4	Routine	1	1	undetectable
567	F	10	6	17	Routine	1	1	138
568	M	10	7	16	Routine	1	1	127
569	M	12	9	14	Routine	1	1	236
570	F	9	10	13	Routine	1	1	undetectable
571	F	9	13	10	Routine	1	1	241
572	M	9	16	7	Routine	1	1	undetectable
573	M	14	15	8	Routine	1	1	184
574	M	11	12	11	Routine	1	1	undetectable
575	F	12	13	10	Routine	1	1	52
576	M	9	19	4	Routine	1	1	undetectable
577	F	11	5	18	Routine	1	1	undetectable
578	M	13	5	18	Routine	1	1	55
579	F	9	10	13	Routine	1	1	undetectable
580	F	9	16	7	Routine	1	1	102
581	F	13	16	7	Routine	1	1	40
582	F	13	3	20	Routine	1	1	undetectable
583	F	7	16	7	Routine	1	1	undetectable
584	F	9	17	6	Routine	1	1	undetectable
585	F	9	17	6	Routine	1	1	undetectable
586	F	9	10	13	Routine	1	1	undetectable
587	F	11	13	10	Routine	1	1	40
588	F	12	6	17	Routine	1	1	40
589	F	12	8	15	Routine	1	1	40
590	F	10	9	14	Routine	1	1	undetectable
591	F	11	9	14	Routine	1	1	undetectable
592	F	9	13	10	Routine	1	1	73
593	F	9	18	5	Routine	1	1	undetectable
594	M	13	10	13	Routine	1	1	undetectable
595	F	10	8	15	Routine	1	1	undetectable
596	F	10	20	3	Routine	1	1	undetectable
597	M	11	8	15	Routine	1	1	undetectable
598	M	9	21	2	Routine	1	1	undetectable
599	M	10	10	13	Routine	1	1	undetectable
600	M	6	19	4	Routine	1	1	40
601	F	9	9	14	Routine	1	1	40
602	F	8	16	7	Repeat_after_enhanced_adherenc	1	1	undetectable
603	M	11	7	16	Routine	1	1	11069
604	F	13	20	3	Routine	1	1	undetectable
605	F	11	8	15	Routine	1	1	undetectable
606	F	10	10	13	Routine	1	1	598
607	F	10	16	7	Routine	1	1	undetectable
608	F	12	7	16	Routine	1	1	undetectable
609	F	6	17	6	Repeat_after_enhanced_adherenc	1	1	undetectable
610	F	12	11	12	Routine	1	1	undetectable
611	F	8	16	7	Routine	1	1	40
612	F	8	14	9	Routine	1	1	undetectable
613	F	11	16	7	Routine	1	1	undetectable
614	M	8	16	7	Routine	1	1	undetectable
615	F	9	15	8	Routine	1	1	79
616	F	10	11	12	Routine	1	1	undetectable
617	F	11	8	15	Routine	1	1	40
618	F	11	13	10	Routine	1	1	undetectable
619	F	11	21	2	Routine	1	1	undetectable
620	F	10	19	4	Routine	1	1	undetectable
621	F	13	10	13	Routine	1	1	undetectable
622	F	13	15	8	Routine	1	1	40
623	M	9	14	9	Routine	1	1	undetectable
624	F	14	20	3	Routine	1	1	40
625	F	11	17	6	Routine	1	2	undetectable
626	F	8	7	16	Routine	1	1	undetectable
627	F	12	11	12	Routine	1	1	undetectable
628	F	7	16	7	Routine	1	1	40
629	M	10	16	7	Routine	1	1	undetectable
630	F	5	21	2	Routine	1	1	undetectable
631	M	8	20	3	Routine	1	1	undetectable
632	F	8	7	16	Routine	1	1	undetectable
633	M	13	17	6	Repeat_after_enhanced_adherenc	1	1	undetectable
634	M	9		#VALUE!	Routine	1	1	59
635	M	10		#VALUE!	Routine	1	1	undetectable
636	M	9		#VALUE!	Routine	1	1	undetectable
637	F	6		#VALUE!	Routine	1	2	undetectable
638	F	7	13	10	Routine	1	1	undetectable
639	F	7	15	8	Routine	1	1	40
640	F	6	21	2	Routine	1	1	undetectable
641	F	5	13	10	Routine	1	1	undetectable
642	F	9	10	13	Routine	1	1	undetectable
643	F	2	17	6	Target_Clinical_Failure	1	1	2264
644	M	12	9	14	Routine	1	1	undetectable
645	M	12	13	10	Routine	1	1	undetectable
646	M	9	20	3	Routine	1	1	undetectable
647	M	7	20	3	Routine	1	1	undetectable
648	F	13	20	3	Routine	1	1	74
649	F	11	21	2	Routine	1	1	undetectable
650	F	11	21	2	Routine	1	1	undetectable
651	F	10	14	9	Routine	1	1	undetectable
652	M	10	18	5	Routine	1	1	40
653	F	11	19	4	Routine	1	1	40
654	F	14	13	10	Routine	1	1	40
655	F	8	9	14	Routine	1	1	undetectable
656	M	1	17		Routine	1	1	179212
657	F	7	10	13	Routine	1	1	51
658	M	11	7	16	Target_Immunological_Failure	1	1	41363
659	F	10	9	14	Routine	1	1	undetectable
660	M	7	18	5	Routine	1	1	undetectable
661	F	11	17	6	Routine	1	1	40
662	M	14	18	5	Routine	1	1	40
663	F	9	7	16	Routine	1	1	undetectable
664	M	9	14	9	Routine	1	1	undetectable
665	F	4	8	15	Routine	1	1	undetectable
666	F	13	12	11	Routine	1	1	40
667	F	11	13	10	Routine	1	1	52
668	M	14	14	9	Routine	1	1	40
669	M	4	16	7	Routine	1	1	undetectable
670	F	12	10	13	Routine	1	1	40
671	F	13	17	6	Routine	1	1	undetectable
672	F	6	21	2	Routine	1	1	undetectable
673	F	10	21	2	Routine	1	1	40
674	M	12	16	7	Routine	1	1	undetectable
675	M	10	17	6	Routine	1	1	undetectable
676	M	10	20	3	Routine	1	1	undetectable
677	M	13	4	19	Routine	1	1	undetectable
678	F	13	9	14	Routine	1	1	undetectable
679	F	10	10	13	Routine	1	1	undetectable
680	F	7	10	13	Routine	1	1	undetectable
681	M	12	16	7	Routine	1	1	undetectable
682	M	10	16	7	Routine	1	1	40
683	M	13	9	14	Routine	1	1	undetectable
684	M	11	16	7	Routine	1	1	undetectable
685	F	8	9	14	Routine	1	1	undetectable
686	F	6	16	7	Routine	1	1	4813
687	F	14	21	2	Routine	1	1	undetectable
688	F	10	8	15	Routine	1	1	undetectable
689	F	10	10	13	Routine	1	1	1535
690	F	11	15	8	Routine	1	1	undetectable
691	M	2	14	9	Routine	1	1	undetectable
692	F	11	14	9	Routine	1	1	40
693	F	9	19	4	Routine	1	1	undetectable
694	F	12	6	17	Routine	1	1	undetectable
695	F	11	12	11	Routine	1	1	undetectable
696	M	9	17	6	Routine	1	1	undetectable
697	F	12	17	6	Routine	1	1	undetectable
698	F	6	20	3	Routine	1	1	undetectable
699	F	13	10	13	Routine	1	1	40
700	M	10	17	6	Routine	1	1	undetectable
701	F	14	6	17	Routine	1	1	49
702	M	11	9	14	Routine	1	1	undetectable
703	M	9	17	6	Routine	1	1	46
704	F	10	5	18	Routine	1	1	723
705	F	7	14	9	Routine	1	1	undetectable
706	F	10	10	13	Routine	1	1	undetectable
707	F	14	10	13	Routine	1	1	40
708	F	8	17	6	Routine	1	1	undetectable
709	F	11	5	18	Routine	1	1	undetectable
710	F	8	12	11	Routine	1	1	undetectable
711	F	7	12	11	Routine	1	1	undetectable
712	F	8	14	9	Routine	1	1	42
713	F	11	14	9	Routine	1	1	undetectable
714	M	11	14	9	Routine	1	1	undetectable
715	F	1	13		Routine	1	1	40
716	F	13	17	6	Routine	1	1	40
717	M	12	6	17	Routine	1	1	40
718	F	7	8	15	Routine	1	1	undetectable
719	F	10	12	11	Routine	1	1	undetectable
720	F	10	12	11	Routine	1	1	41923
721	M	10	19	4	Routine	1	1	133
722	F	7	19	4	Routine	1	1	undetectable
723	M	9	14	9	Routine	1	1	undetectable
724	F	9	16	7	Routine	1	1	undetectable
725	F	13	16	7	Routine	1	1	40
726	F	14	14	9	Routine	1	1	undetectable
727	F	11	13	10	Routine	1	1	153
728	F	1	15		Routine	1	1	undetectable
729	F	10	17	6	Routine	1	1	40
730	F	10	15	8	Routine	1	1	40
731	F	13	16	7	Routine	1	1	undetectable
732	F	10	7	16	Routine	1	1	undetectable
733	F	8	16	7	Routine	1	1	undetectable
734	F	7	19	4	Routine	1	1	undetectable
735	F	7	14	9	Routine	1	1	40
736	F	10	13	10	Routine	1	1	40
737	F	10	17	6	Routine	1	1	undetectable
738	M	10	7	16	Routine	1	1	undetectable
739	F	6	19	4	Routine	1	1	40
740	F	8	19	4	Routine	1	1	86
741	M	10	1	22	Routine	1	1	585
742	F	8	15	8	Routine	1	1	undetectable
743	F	1	1		Routine	1	1	60
744	F	9	16	7	Routine	1	1	146
745	F	9	13	10	Routine	1	1	78
746	F	13	12	11	Routine	1	1	40
747	F	6	19	4	Routine	1	1	147
748	F	8	19	4	Routine	1	1	undetectable
749	M	11	21	2	Routine	1	1	40
750	M	14	16	7	Routine	1	1	40
751	F	8	16	7	Routine	1	1	undetectable
752	F	8	21	2	Routine	1	1	74
753	M	6	21	2	Routine	1	1	40
754	F	9	18	5	Routine	1	1	40
755	M	10	14	9	Routine	1	1	606
756	F	10	10	13	Routine	1	1	undetectable
757	M	10	14	9	Routine	1	1	40
758	M	1	21	2	Routine	1	1	40
759	F	8	18	5	Routine	1	1	undetectable
760	F	9	13	10	Routine	1	1	40
761	F	8	18	5	Routine	1	1	undetectable
762	F	3	16	7	Routine	1	1	415
763	F	8	13	10	Routine	1	1	40
764	F	9	17	6	Routine	1	1	undetectable
765	F	6	15	8	Routine	1	1	40
766	F	10	14	9	Routine	1	1	907
767	F	9	12	11	Routine	1	1	undetectable
768	F	9	14	9	Routine	1	1	132
769	F	11	11	12	Routine	1	1	67
770	F	11	18	5	Routine	1	1	43
771	F	13	9	14	Routine	1	1	undetectable
772	F	9	16	7	Routine	1	1	147
773	F	9	10	13	Routine	1	1	undetectable
774	F	12	17	6	Routine	1	1	81
775	F	10	13	10	Routine	1	1	254
776	M	9	17	6	Routine	1	1	40
777	F	11	18	5	Routine	1	1	undetectable
778	F	10	9	14	Routine	1	1	551
779	F	12	14	9	Routine	1	1	188
780	M	11	7	16	Routine	1	1	40
781	F	11	9	14	Routine	1	1	149
782	M	10	10	13	Routine	1	1	2405
783	F	10	15	8	Routine	1	1	undetectable
784	F	6	16	7	Routine	1	1	289
785	F	10	16	7	Routine	1	1	undetectable
786	F	11	2	21	Routine	1	1	99
787	M	9	7	16	Routine	1	1	38673
788	F	8	9	14	Routine	1	1	111
789	F	11	11	12	Routine	1	1	95
790	F	9	12	11	Routine	1	1	undetectable
791	F	12	12	11	Routine	1	1	91
792	F	8	14	9	Routine	1	1	111
793	M	13	19	4	Routine	1	1	100
794	F	7	21	2	Routine	1	1	undetectable
795	F	9	9	14	Routine	1	1	54
796	F	10	12	11	Routine	1	1	207
797	F	13	15	8	Routine	1	1	69
798	F	10	8	15	Routine	1	1	55
799	F	11	10	13	Routine	1	1	121
800	F	7	15	8	Routine	1	1	undetectable
801	F	6	20	3	Routine	1	1	undetectable
802	M	8	10	13	Routine	1	1	40
803	F	7	16	7	Routine	1	1	undetectable
804	M	7	16	7	Routine	1	1	148
805	F	6	10	13	Routine	2	2	67
806	F	10	21	2	Routine	2	2	40
807	F	14	11	12	Routine	1	1	undetectable
808	F	13	10	13	Routine	1	1	40
809	F	10	5	18	Routine	1	1	93
810	M	9	21	2	Routine	1	1	820
811	F	7	20	3	Routine	1	1	undetectable
812	F	7	21	2	Routine	1	1	undetectable
813	M	1	20		Routine	1	1	undetectable
814	F	1	16		Routine	1	1	40
815	F	10	7	16	Routine	1	1	undetectable
816	F	12	15	8	Routine	1	1	undetectable
817	M	11	20	3	Routine	1	1	117
818	M	7	16	7	Routine	1	1	40
819	F	8	16	7	Routine	1	1	undetectable
820	F	9	13	10	Routine	1	1	79
821	F	8	16	7	Routine	1	1	undetectable
822	M	11	16	7	Routine	1	1	undetectable
823	F	14	11	12	Routine	1	1	undetectable
824	F	9	10	13	Routine	1	1	undetectable
825	M	9	8	15	Routine	1	1	undetectable
826	F	10	13	10	Routine	1	1	undetectable
827	F	4	7	16	Routine	1	1	undetectable
828	F	10	11	12	Routine	1	1	undetectable
829	F	13	6	17	Routine	1	1	undetectable
830	F	11	6	17	Routine	1	1	undetectable
831	F	11	7	16	Routine	1	1	undetectable
832	F	11	14	9	Routine	1	1	undetectable
833	F	7	16	7	Routine	1	1	undetectable
834	F	9	7	16	Routine	1	1	40
835	F	4	14	9	Routine	1	1	17844
836	F	9	19	4	Routine	1	1	undetectable
837	F	7	8	15	Routine	1	1	40
838	F	10	6	17	Routine	1	1	undetectable
839	F	7	14	9	Routine	1	1	undetectable
840	F	9	11	12	Routine	1	1	40
841	M	5	5	18	Routine	1	1	40
842	F	12	9	14	Routine	1	1	40
843	F	12	9	14	Routine	1	1	undetectable
844	F	10	9	14	Routine	1	1	40
845	M	1	9		Routine	1	1	undetectable
846	F	9	15	8	Routine	1	1	undetectable
847	M	9	21	2	Routine	1	1	516
848	M	5	21	2	Routine	1	1	40
849	M	6	21	2	Routine	1	1	1553
850	F	10	8	15	Routine	1	1	undetectable
851	F	8	10	13	Routine	1	1	undetectable
852	F	13	8	15	Routine	1	1	undetectable
853	F	13	11	12	Routine	1	1	undetectable
854	M	9	14	9	Routine	1	1	40
855	M	9	16	7	Routine	1	1	undetectable
856	F	8	8	15	Routine	1	1	undetectable
857	F	10	9	14	Routine	1	1	undetectable
858	F	10	10	13	Routine	1	1	undetectable
859	F	11	10	13	Routine	1	1	undetectable
860	M	13	12	11	Routine	1	1	40
861	M	9	21	2	Repeat_after_enhanced_adherenc	1	1	undetectable
862	F	10	8	15	Routine	1	1	40
863	M	9	16	7	Routine	1	1	undetectable
864	M	13	6	17	Routine	1	1	undetectable
865	F	9	21	2	Routine	1	1	undetectable
866	F	14	9	14	Routine	1	1	undetectable
867	M	9	9	14	Routine	1	1	42621
868	M	14	14	9	Routine	1	1	undetectable
869	F	9	9	14	Routine	1	1	undetectable
870	F	11	16	7	Routine	1	1	undetectable
871	F	10	8	15	Routine	1	1	undetectable
872	F	8	16	7	Routine	1	1	undetectable
873	F	14	13	10	Routine	1	1	undetectable
874	F	14	14	9	Routine	1	1	undetectable
875	F	8	19	4	Routine	1	1	undetectable
876	F	7	20	3	Routine	1	1	undetectable
877	F	12	12	11	Routine	1	1	undetectable
878	F	7	12	11	Routine	1	1	40
879	M	13	19	4	Routine	1	1	40
880	F	8	17	6	Routine	1	1	undetectable
881	M	8	15	8	Routine	1	1	undetectable
882	M	8	16	7	Routine	1	1	undetectable
883	F	9	7	16	Routine	1	1	undetectable
884	M	10	16	7	Routine	1	1	undetectable
885	F	12	18	5	Routine	1	1	40
886	F	9	7	16	Routine	1	1	undetectable
887	F	10	5	18	Routine	1	1	undetectable
888	F	10	12	11	Routine	1	1	undetectable
889	F	11	9	14	Routine	1	1	45
890	F	11	5	18	Routine	1	1	40
891	F	9	17	6	Routine	1	1	undetectable
892	F	9	13	10	Routine	1	1	undetectable
893	F	9	20	3	Routine	1	1	41
894	F	10	9	14	Routine	1	1	undetectable
895	M	14	6	17	Routine	1	1	undetectable
896	F	7	20	3	Routine	1	1	undetectable
897	M	9	21	2	Routine	1	1	78
898	F	8	15	8	Routine	1	1	undetectable
899	M	10	3	20	Routine	1	1	40
900	M	10	18	5	Routine	1	1	4693
901	M	10		#VALUE!	Routine	1	1	145
902	F	9		#VALUE!	Routine	1	1	undetectable
903	F	9		#VALUE!	Routine	1	1	456427
904	F	11		#VALUE!	Routine	1	1	undetectable
905	F	9		#VALUE!	Routine	1	1	40
906	F	8		#VALUE!	Routine	1	1	72
907	M	9		#VALUE!	Routine	1	1	221
908	M	14		#VALUE!	Routine	1	1	undetectable
909	F	10		#VALUE!	Routine	1	1	undetectable
910	F	1			Routine	1	1	undetectable
911	F	13		#VALUE!	Routine	1	1	undetectable
912	F	7		#VALUE!	Routine	1	1	undetectable
913	F	8	19	4	Routine	1	1	undetectable
914	F	9	20	3	Routine	1	1	undetectable
915	F	7	16	7	Routine	1	1	undetectable
916	M	13	11	12	Routine	1	1	undetectable
917	F	8	17	6	Routine	1	1	undetectable
918	M	3	14	9	Routine	1	1	undetectable
919	F	3	10	13	Routine	1	1	91191
920	F	7	14	9	Routine	1	1	undetectable
921	F	8	16	7	Routine	1	1	undetectable
922	F	2	17	6	Routine	1	1	undetectable
923	M	2	20	3	Routine	1	1	80
924	M	10	12	11	Routine	1	1	undetectable
925	F	6	17	6	Routine	1	1	undetectable
926	F	10	17	6	Routine	1	1	undetectable
927	M	10	17	6	Repeat_after_enhanced_adherenc	1	1	undetectable
928	F	10	15	8	Routine	1	1	undetectable
929	F	11	20	3	Routine	1	1	undetectable
930	F	11	16	7	Routine	1	1	40
931	M	11	16	7	Routine	1	1	40
932	F	9	18	5	Routine	1	1	undetectable
933	F	10	18	5	Routine	1	1	undetectable
934	M	7	21	2	Routine	1	1	68
935	F	8	9	14	Routine	1	1	154
936	M	8	17	6	Routine	1	1	undetectable
937	M	8	7	16	Routine	1	1	40
938	F	1	5		Routine	1	1	undetectable
939	F	5	8	15	Routine	1	1	undetectable
940	F	7	21	2	Routine	1	1	undetectable
941	F	4	6	17	Routine	1	1	67
942	F	9	10	13	Routine	1	1	86
943	F	9	12	11	Routine	1	1	undetectable
944	M	3	16	7	Routine	1	1	61098
945	F	9	17	6	Routine	1	1	undetectable
946	F	2	15	8	Target_Clinical_Failure	1	1	25486
947	M	11	14	9	Routine	1	1	undetectable
948	F	9	17	6	Routine	1	1	40
949	F	9	18	5	Routine	1	1	undetectable
950	M	11	14	9	Routine	1	1	undetectable
951	M	12	14	9	Routine	1	1	46
952	M	1	17		Routine	1	1	undetectable
953	F	14	8	15	Routine	1	1	undetectable
954	F	6	18	5	Routine	1	1	undetectable
955	F	8	18	5	Routine	1	1	40
956	M	7	18	5	Routine	1	1	45
957	M	3	15	8	Routine	1	1	97
958	M	8	12	11	Routine	1	1	undetectable
959	F	9	17	6	Routine	1	1	undetectable
960	F	8	12	11	Routine	1	1	undetectable
961	F	3	18	5	Routine	1	1	40
962	M	11	13	10	Routine	1	1	40
963	F	8	15	8	Routine	1	1	40
964	F	7	15	8	Routine	1	1	undetectable
965	F	8	10	13	Repeat_after_enhanced_adherenc	1	1	40
966	F	2	14	9	Routine	1	1	90
967	F	9	21	2	Routine	1	1	40
968	F	9	21	2	Routine	1	1	undetectable
969	M	2	17	6	Repeat_after_enhanced_adherenc	1	1	40
970	F	11	6	17	Routine	1	1	undetectable
971	F	2	13	10	Routine	1	1	546
972	F	5	16	7	Routine	1	1	undetectable
973	F	9	15	8	Routine	1	1	40
974	F	2	17	6	Routine	1	1	69935
975	F	7	20	3	Routine	1	1	undetectable
976	F	2	15	8	Routine	1	1	undetectable
977	M	3	15	8	Routine	1	1	undetectable
978	F	7	15	8	Routine	1	1	116
979	F	9	8	15	Routine	1	1	undetectable
980	F	8	15	8	Routine	1	1	undetectable
981	F	4	17	6	Routine	1	1	40
982	M	10	15	8	Routine	1	1	40
983	F	3	15	8	Routine	1	1	40
984	F	7	21	2	Repeat_after_enhanced_adherenc	1	1	undetectable
985	M	4	7	16	Routine	1	1	182
986	F	3	16	7	Routine	1	1	undetectable
987	F	8	8	15	Repeat_after_enhanced_adherenc	1	1	undetectable
988	F	6	18	5	Routine	1	1	undetectable
989	M	13	16	7	Routine	1	1	undetectable
990	M	10	20	3	Routine	1	1	undetectable
991	M	4	12	11	Routine	1	1	84275
992	M	8	12	11	Routine	1	1	undetectable
993	M	4	12	11	Routine	1	1	5218
994	M	5	17	6	Routine	1	1	undetectable
995	F	10	13	10	Routine	1	1	undetectable
996	F	13	6	17	Routine	1	1	40
997	M	12	9	14	Routine	1	1	155
998	M	9	14	9	Routine	1	1	40
999	F	9	14	9	Routine	1	1	undetectable
1000	M	12	7	16	Routine	1	1	40
1001	F	8	9	14	Routine	1	1	undetectable
1002	F	10	6	17	Routine	1	1	undetectable
1003	F	11	12	11	Routine	1	1	undetectable
1004	F	12	12	11	Routine	1	1	undetectable
1005	F	14	4	19	Routine	1	1	undetectable
1006	F	10	13	10	Routine	1	1	40
1007	F	7	18	5	Routine	1	1	39196
1008	F	4	20	3	Routine	1	1	undetectable
1009	F	11	16	7	Routine	1	1	undetectable
1010	M	11	18	5	Routine	1	1	undetectable
1011	F	9	17	6	Routine	1	1	40
1012	M	3	17	6	Routine	1	1	undetectable
1013	F	8	18	5	Routine	1	1	undetectable
1014	F	7	16	7	Routine	1	1	146
1015	F	3	15	8	Routine	1	1	undetectable
1016	F	10	7	16	Routine	1	1	40
1017	F	3	14	9	Routine	1	1	40
1018	M	11	17	6	Routine	1	1	40
1019	M	11	21	2	Routine	1	1	undetectable
1020	F	10	10	13	Routine	1	1	undetectable
1021	M	2	16	7	Routine	1	1	35197
1022	F	11	10	13	Routine	1	1	undetectable
1023	M	4	15	8	Routine	1	1	40
1024	F	12	9	14	Routine	1	1	undetectable
1025	F	10	21	2	Routine	1	1	40
1026	F	10	6	17	Routine	1	1	undetectable
1027	F	11	16	7	Repeat_after_enhanced_adherenc	1	1	undetectable
1028	F	9	18	5	Routine	1	1	undetectable
1029	F	11	11	12	Routine	1	1	undetectable
1030	M	4	15	8	Routine	1	1	40
1031	F	1	16		Routine	1	1	40
1032	M	11	8	15	Routine	1	1	74
1033	F	4	10	13	Routine	1	1	undetectable
1034	M	8	20	3	Routine	1	1	15599
1035	F	10	7	16	Repeat_after_enhanced_adherenc	1	1	undetectable
1036	F	10	18	5	Routine	1	1	undetectable
1037	F	12	5	18	Repeat_after_enhanced_adherenc	1	1	undetectable
1038	F	10	7	16	Routine	1	1	undetectable
1039	F	13	7	16	Routine	1	1	undetectable
1040	F	7	17	6	Routine	1	1	40
1041	F	2	17	6	Routine	1	1	undetectable
1042	F	11	8	15	Routine	1	1	undetectable
1043	M	12	14	9	Routine	1	1	undetectable
1044	F	10	19	4	Routine	1	1	40
1045	M	12	7	16	Routine	1	1	undetectable
1046	F	9	9	14	Repeat_after_enhanced_adherenc	1	1	40
1047	M	11	9	14	Routine	1	1	undetectable
1048	F	10	9	14	Routine	1	1	undetectable
1049	F	7	3	20	Routine	1	1	undetectable
1050	F	9	12	11	Routine	1	1	undetectable
1051	F	7	14	9	Routine	1	1	undetectable
1052	F	11	16	7	Routine	1	1	undetectable
1053	F	8	17	6	Routine	1	1	undetectable
1054	F	3	20	3	Routine	1	1	100
1055	M	1	20	3	Routine	1	1	40
1056	F	5	16	7	Routine	1	1	undetectable
1057	F	7	16	7	Routine	1	1	undetectable
1058	F	7	11	12	Routine	1	2	40
1059	F	9	21	2	Routine	1	2	undetectable
1060	F	6	21	2	Routine	1	2	169
1061	M	6	18	5	Routine	1	2	42264
1062	F	13	18	5	Routine	1	2	40
1063	M	7	20	3	Routine	1	1	40
1064	F	8	20	3	Repeat_after_enhanced_adherenc	1	1	undetectable
1065	F	6	21	2	Routine	1	1	undetectable
1066	F	4	8	15	Repeat_after_enhanced_adherenc	1	1	142
1067	F	3		#VALUE!	Routine	1	1	undetectable
1068	F	8		#VALUE!	Routine	1	1	undetectable
1069	F	3		#VALUE!	Routine	1	1	43
1070	F	2		#VALUE!	Routine	1	1	undetectable
1071	M	12		#VALUE!	Routine	1	1	40
1072	M	10	21	2	Routine	1	1	undetectable
1073	F	3	18	5	Routine	2	2	87
1074	F	10	14	9	Routine	1	1	undetectable
1075	M	8	16	7	Routine	1	1	64
1076	M	11	10	13	Routine	1	1	169
1077	F	8	14	9	Routine	1	1	83
1078	F	7	19	4	Routine	1	1	66
1079	F	7	19	4	Routine	1	1	630339
1080	F	9	17	6	Routine	1	1	40
1081	F	9	10	13	Routine	1	1	undetectable
1082	M	11	12	11	Routine	1	1	40
1083	F	9	17	6	Routine	1	1	40
1084	F	9	15	8	Routine	1	1	undetectable
1085	F	8	19	4	Routine	2	2	undetectable
1086	F	10	20	3	Routine	1	1	47
1087	F	7	13	10	Routine	1	1	65
1088	F	14	14	9	Routine	1	1	undetectable
1089	M	7	21	2	Routine	1	1	54
1090	F	7	21	2	Repeat_after_enhanced_adherenc	1	1	40
1091	F	7	17	6	Routine	1	1	148847
1092	F	11	3	20	Routine	1	1	undetectable
1093	F	9	8	15	Routine	1	1	undetectable
1094	F	11	14	9	Routine	1	1	40
1095	F	7	17	6	Routine	1	1	45975
1096	F	12	17	6	Routine	1	1	undetectable
1097	M	7	15	8	Routine	1	1	undetectable
1098	M	9	9	14	Routine	1	1	undetectable
1099	F	11	10	13	Routine	1	1	undetectable
1100	F	8	17	6	Routine	1	1	undetectable
1101	M	11	18	5	Routine	1	1	40
1102	M	11	21	2	Routine	1	1	undetectable
1103	F	6	20	3	Routine	1	2	40
1104	M	1	18	5	Routine	1	2	96061
1105	F	9	18	5	Routine	1	2	undetectable
1106	F	4	13	10	Repeat_after_enhanced_adherenc	1	1	5426
1107	M	9	19	4	Routine	1	1	40
1108	F	5	20	3	Routine	1	1	undetectable
1109	F	8	17	6	Routine	1	1	undetectable
1110	F	10	19	4	Routine	1	1	undetectable
1111	F	5	13	10	Routine	1	1	undetectable
1112	M	3	15	8	Routine	1	2	undetectable
1113	F	6	20	3	Routine	1	2	40
1114	F	9	13	10	Routine	1	2	149140
1115	F	11	13	10	Routine	1	2	undetectable
1116	F	4	6	17	Routine	1	1	undetectable
1117	M	11	6	17	Routine	1	1	undetectable
1118	F	11	12	11	Routine	1	1	undetectable
1119	M	11	16	7	Routine	1	1	40
1120	M	9	20	3	Routine	1	1	undetectable
1121	F	5	21	2	Routine	1	1	undetectable
1122	F	14	21	2	Routine	1	1	undetectable
1123	F	11	7	16	Routine	1	1	40
1124	M	8	7	16	Routine	1	1	undetectable
1125	F	11	8	15	Routine	1	1	undetectable
1126	M	12	9	14	Routine	1	1	undetectable
1127	F	9	5	18	Routine	1	1	undetectable
1128	F	10	6	17	Routine	1	1	undetectable
1129	F	9	8	15	Routine	1	1	undetectable
1130	M	12	12	11	Routine	1	1	undetectable
1131	M	8	18	5	Routine	1	1	40
1132	M	9	20	3	Routine	1	1	40
1133	F	9	6	17	Routine	1	1	undetectable
1134	F	9	16	7	Repeat_after_enhanced_adherenc	1	1	252541
1135	F	3	14	9	Routine	1	1	undetectable
1136	F	5	21	2	Routine	1	1	undetectable
1137	F	9	6	17	Routine	1	1	40
1138	F	11	7	16	Routine	1	1	40
1139	M	13	7	16	Routine	1	1	undetectable
1140	F	14	9	14	Routine	1	1	undetectable
1141	F	3	13	10	Routine	1	1	undetectable
1142	M	12	6	17	Routine	1	1	undetectable
1143	F	10	7	16	Routine	1	1	2864
1144	F	12	9	14	Routine	1	1	40
1145	F	9	9	14	Routine	1	1	undetectable
1146	F	9	10	13	Routine	1	1	40
1147	F	8	15	8	Routine	1	1	40
1148	F	12	7	16	Routine	1	1	undetectable
1149	F	9	7	16	Routine	1	1	52
1150	F	12	10	13	Routine	1	1	40
1151	F	11	10	13	Routine	1	1	undetectable
1152	F	12	6	17	Routine	1	1	undetectable
1153	F	9	12	11	Routine	1	1	undetectable
1154	F	11	17	6	Routine	1	1	undetectable
1155	F	10	19	4	Routine	1	1	undetectable
1156	F	9	12	11	Routine	1	1	undetectable
1157	F	7	17	6	Routine	1	1	undetectable
1158	F	3	14	9	Routine	1	1	837
1159	M	4	16	7	Routine	1	1	40
1160	M	10	3	20	Routine	1	1	undetectable
1161	F	10	14	9	Routine	1	1	undetectable
1162	M	10	17	6	Routine	1	1	43
1163	F	10	21	2	Routine	1	1	40
1164	F	11	11	12	Routine	1	1	40
1165	F	10	11	12	Routine	1	1	undetectable
1166	F	9	12	11	Routine	1	1	undetectable
1167	M	14	16	7	Routine	1	1	undetectable
1168	M	11	13	10	Routine	2	2	40
1169	F	10	16	7	Routine	2	2	262
1170	M	13	21	2	Routine	2	2	undetectable
1171	F	12	15	8	Routine	1	1	undetectable
1172	F	14	10	13	Routine	1	1	40
1173	F	9	21	2	Routine	1	1	51
1174	F	6	15	8	Routine	1	1	47
1175	F	8	18	5	Routine	1	1	undetectable
1176	F	10	18	5	Routine	1	1	undetectable
1177	F	13	17	6	Routine	1	1	40
1178	F	7	2	21	Routine	1	1	undetectable
1179	F	7	11	12	Routine	1	1	undetectable
1180	F	10	8	15	Routine	1	1	undetectable
1181	F	1	20		Routine	1	1	5804
1182	F	9	12	11	Routine	1	1	1888
1183	F	9	15	8	Routine	1	1	40
1184	F	12	14	9	Routine	1	1	undetectable
1185	F	11	11	12	Routine	1	1	undetectable
1186	F	1	20		Routine	1	1	undetectable
1187	F	1	17	6	Routine	1	1	undetectable
1188	F	7	10	13	Other	1	1	40
1189	F	13	20	3	Routine	1	1	undetectable
1190	F	9	20	3	Routine	1	1	undetectable
1191	F	12	6	17	Routine	1	1	undetectable
1192	F	8	13	10	Routine	1	1	undetectable
1193	F	7	17	6	Routine	1	1	undetectable
1194	F	8	11	12	Repeat_after_enhanced_adherenc	1	1	283
1195	F	8	17	6	Routine	1	1	undetectable
1196	M	7	6	17	Repeat_after_enhanced_adherenc	1	1	40
1197	M	14	10	13	Routine	1	1	undetectable
1198	M	11	14	9	Routine	1	1	undetectable
1199	M	11	15	8	Routine	1	1	41
1200	M	11	17	6	Routine	1	1	undetectable
1201	F	9	18	5	Routine	1	1	40
1202	M	11	8	15	Routine	1	1	undetectable
1203	M	12	19	4	Routine	1	1	undetectable
1204	F	11	10	13	Routine	1	1	undetectable
1205	F	6	17	6	Repeat_after_enhanced_adherenc	1	1	undetectable
1206	F	13	11	12	Routine	1	1	undetectable
1207	F	9	11	12	Routine	1	1	58
1208	F	10	12	11	Routine	1	1	undetectable
1209	F	10	6	17	Routine	1	1	undetectable
1210	M	11	9	14	Routine	1	1	undetectable
1211	F	11	12	11	Routine	1	1	undetectable
1212	F	10	6	17	Routine	1	1	undetectable
1213	F	10	6	17	Routine	1	1	undetectable
1214	F	12	11	12	Routine	1	1	undetectable
1215	F	9	15	8	Routine	1	1	undetectable
1216	F	13	17	6	Routine	1	1	40
1217	M	9	16	7	Routine	1	1	undetectable
1218	M	10	12	11	Routine	1	1	undetectable
1219	F	11	11	12	Routine	1	1	40
1220	F	9	9	14	Routine	1	1	undetectable
1221	F	6	15	8	Repeat_after_enhanced_adherenc	1	2	undetectable
1222	F	10	12	11	Routine	1	1	undetectable
1223	F	10	14	9	Routine	1	1	undetectable
1224	F	13	8	15	Routine	1	1	62
1225	F	12	14	9	Routine	1	1	undetectable
1226	M	11	16	7	Routine	1	1	40
1227	F	8	17	6	Routine	1	1	undetectable
1228	F	11	14	9	Routine	1	1	undetectable
1229	M	8	18	5	Routine	1	1	52
1230	M	11	19	4	Routine	1	1	40
1231	F	8	10	13	Routine	1	1	154
1232	F	8	8	15	Routine	1	1	40
1233	F	8	14	9	Routine	1	1	150
1234	F	8	9	14	Routine	1	1	40
1235	M	11	11	12	Routine	1	1	44
1236	F	13	6	17	Routine	1	1	undetectable
1237	M	9	18	5	Routine	1	1	undetectable
1238	F	11	14	9	Routine	1	1	169
1239	M	8	16	7	Routine	1	1	undetectable
1240	M	10	9	14	Routine	1	1	undetectable
1241	F	8	9	14	Routine	1	1	40
1242	M	1	15		Routine	1	1	undetectable
1243	F	8	13	10	Routine	1	1	40
1244	F	9	15	8	Routine	1	1	40
1245	F	3	15	8	Routine	1	1	75
1246	F	2	12	11	Routine	1	1	55
1247	M	9	20	3	Routine	2	2	127
1248	F	10	7	16	Routine	1	1	40
1249	F	11	8	15	Routine	1	1	40
1250	F	8	11	12	Routine	1	1	40
1251	F	9	15	8	Routine	1	1	51
1252	F	1	20		Routine	1	1	undetectable
1253	F	10	21	2	Routine	1	1	undetectable
1254	M	14	14	9	Routine	1	1	40
1255	F	8	19	4	Routine	1	1	undetectable
1256	F	8	21	2	Routine	1	1	undetectable
1257	F	1	21	2	Routine	1	1	40
1258	F	14	16	7	Routine	1	1	undetectable
1259	F	9	16	7	Routine	1	1	undetectable
1260	F	9	18	5	Routine	1	1	undetectable
1261	M	14	12	11	Routine	1	1	undetectable
1262	M	11	7	16	Routine	1	1	40
1263	F	12	11	12	Routine	1	1	undetectable
1264	F	13	11	12	Routine	1	1	171
1265	F	10	12	11	Routine	1	1	undetectable
1266	F	13	12	11	Routine	1	1	40
1267	F	10	8	15	Routine	1	1	undetectable
1268	F	9	9	14	Routine	1	1	40
1269	F	10	13	10	Routine	1	1	undetectable
1270	F	7	16	7	Routine	1	1	undetectable
1271	M	10	6	17	Routine	1	1	undetectable
1272	F	6	16	7	Routine	1	1	undetectable
1273	F	9	17	6	Routine	1	1	undetectable
1274	M	11	20	3	Routine	1	1	69
1275	F	12	8	15	Routine	1	1	undetectable
1276	F	14	9	14	Routine	1	1	undetectable
1277	F	8	12	11	Routine	1	1	undetectable
1278	F	10	13	10	Routine	1	1	undetectable
1279	F	11	17	6	Routine	1	1	undetectable
1280	F	8	15	8	Routine	1	1	undetectable
1281	F	10	15	8	Routine	1	1	undetectable
1282	F	8	17	6	Repeat_after_enhanced_adherenc	1	1	undetectable
1283	M	10	13	10	Routine	1	1	undetectable
1284	F	13	8	15	Routine	1	1	undetectable
1285	F	10	8	15	Routine	1	1	40
1286	F	12	10	13	Routine	1	1	undetectable
1287	F	8	11	12	Routine	1	1	40
1288	M	9	12	11	Routine	1	1	undetectable
1289	F	11		#VALUE!	Routine	1	1	undetectable
1290	F	9	17	6	Routine	1	1	848
1291	F	8	20	3	Repeat_after_enhanced_adherenc	1	1	undetectable
1292	F	10	6	17	Routine	1	1	40
1293	F	11	6	17	Repeat_after_enhanced_adherenc	1	1	40
1294	F	10	9	14	Routine	1	1	undetectable
1295	F	14	10	13	Routine	1	1	undetectable
1296	M	10	12	11	Routine	1	1	undetectable
1297	F	10	17	6	Target_Clinical_Failure	1	1	40
1298	F	11	8	15	Routine	1	1	undetectable
1299	F	9	16	7	Routine	1	1	undetectable
1300	M	14	18	5	Routine	1	1	undetectable
1301	F	10	6	17	Routine	1	1	undetectable
1302	F	8	19	4	Routine	1	1	40
1303	F	9	7	16	Routine	1	1	undetectable
1304	F	11	11	12	Routine	1	1	undetectable
1305	M	8	13	10	Routine	1	1	undetectable
1306	F	8	14	9	Routine	1	1	40
1307	M	9	16	7	Repeat_after_enhanced_adherenc	1	1	40
1308	F	11	17	6	Routine	1	1	23041
1309	F	11	19	4	Routine	1	1	undetectable
1310	F	8	10	13	Routine	1	1	40
1311	F	9	16	7	Routine	1	1	undetectable
1312	F	13	8	15	Routine	1	1	undetectable
1313	F	8	9	14	Routine	1	1	undetectable
1314	M	3	18	5	Repeat_after_enhanced_adherenc	1	1	40
1315	M	10	11	12	Routine	1	1	undetectable
1316	F	9	10	13	Routine	1	1	undetectable
1317	F	14	8	15	Routine	1	1	undetectable
1318	M	7	21	2	Routine	1	1	40
1319	M	13	16	7	Routine	1	1	undetectable
1320	F	9	20	3	Routine	1	1	40
1321	F	8	17	6	Routine	1	1	undetectable
1322	F	9	14	9	Routine	1	1	undetectable
1323	F	7	15	8	Routine	1	1	undetectable
1324	M	11	13	10	Routine	1	1	undetectable
1325	M	11	14	9	Routine	1	1	40
1326	M	11	20	3	Routine	1	1	1695
1327	F	13	17	6	Routine	1	1	undetectable
1328	F	14	8	15	Routine	1	1	undetectable
1329	M	10	8	15	Routine	1	1	undetectable
1330	M	9	14	9	Routine	1	1	undetectable
1331	F	11	11	12	Routine	1	1	undetectable
1332	F	8	13	10	Routine	1	1	undetectable
1333	F	11	8	15	Target_Clinical_Failure	1	1	undetectable
1334	F	11	16	7	Routine	1	1	40
1335	M	7	21	2	Routine	1	1	undetectable
1336	F	7	19	4	Routine	1	1	40
1337	F	12	8	15	Routine	1	1	40
1338	M	10	7	16	Routine	1	1	undetectable
1339	F	9	14	9	Routine	1	1	265
1340	F	12	8	15	Routine	1	1	undetectable
1341	F	14	6	17	Routine	1	1	undetectable
1342	F	12	15	8	Routine	1	1	undetectable
1343	F	8	17	6	Routine	1	1	undetectable
1344	F	1	9		Routine	1	1	undetectable
1345	F	10	7	16	Routine	1	1	undetectable
1346	F	11	5	18	Routine	1	1	undetectable
1347	F	8	17	6	Routine	1	1	undetectable
1348	F	11	18	5	Routine	1	1	undetectable
1349	F	10	16	7	Routine	1	1	50
1350	F	1	15		Routine	1	1	undetectable
1351	M	6	20	3	Routine	1	1	undetectable
1352	M	9	10	13	Routine	1	1	undetectable
1353	F	8		#VALUE!	Routine	1	1	40
1354	M	10		#VALUE!	Target_Clinical_Failure	1	1	77
1355	F	7		#VALUE!	Routine	1	1	undetectable
1356	M	11		#VALUE!	Routine	1	1	undetectable
1357	F	10		#VALUE!	Routine	1	1	undetectable
1358	F	14		#VALUE!	Routine	1	1	undetectable
1359	M	8		#VALUE!	Routine	1	1	undetectable
1360	M	7		#VALUE!	Routine	1	1	undetectable
1361	F	10		#VALUE!	Target_Clinical_Failure	1	1	40
1362	F	7		#VALUE!	Routine	1	2	undetectable
1363	F	9	20	3	Routine	1	1	40
1364	F	7	19	4	Routine	1	1	undetectable
1365	F	12	19	4	Routine	1	1	undetectable
1366	F	7	11	12	Routine	1	1	undetectable
1367	F	4	15	8	Routine	1	1	40
1368	F	7	14	9	Repeat_after_enhanced_adherenc	1	1	185341
1369	F	13	15	8	Routine	1	2	undetectable
1370	F	11	3	20	Routine	1	1	undetectable
1371	F	14	14	9	Routine	1	1	undetectable
1372	M	13	17	6	Routine	1	1	undetectable
1373	F	8	19	4	Routine	1	1	40
1374	M	14	5	18	Routine	1	1	undetectable
1375	F	14	10	13	Routine	1	1	undetectable
1376	F	10	18	5	Routine	1	1	40
1377	M	11	7	16	Routine	1	1	51
1378	F	14	9	14	Routine	1	1	66
1379	F	9	15	8	Routine	1	1	40
1380	F	8	16	7	Routine	1	1	42
1381	F	8	7	16	Routine	1	1	1947
1382	F	9	9	14	Routine	1	1	undetectable
1383	F	9	18	5	Routine	1	1	undetectable
1384	F	10	2	21	Routine	1	1	undetectable
1385	F	8	6	17	Routine	1	1	40
1386	F	11	16	7	Routine	1	1	undetectable
1387	M	12	13	10	Routine	1	1	undetectable
1388	M	11	2	21	Routine	1	1	2422
1389	F	1	10		Routine	1	1	undetectable
1390	F	13	12	11	Routine	1	1	undetectable
1391	F	10	3	20	Routine	1	1	251581
1392	F	11	5	18	Routine	1	1	undetectable
1393	F	11	6	17	Routine	1	1	undetectable
1394	F	9	7	16	Routine	1	1	undetectable
1395	M	10	7	16	Routine	1	1	1973
1396	M	12	12	11	Routine	1	1	undetectable
1397	F	6	17	6	Routine	1	1	396308
1398	F	13	17	6	Routine	1	1	undetectable
1399	F	9	3	20	Routine	1	1	undetectable
1400	F	14	8	15	Routine	1	1	undetectable
1401	F	12	14	9	Routine	1	1	undetectable
1402	F	9	5	18	Routine	1	1	321
1403	M	9	19	4	Other	1	1	undetectable
1404	M	10	20	3	Routine	1	1	undetectable
1405	F	9	20	3	Routine	1	1	undetectable
1406	F	9	11	12	Routine	1	1	40
1407	F	12	16	7	Routine	1	1	undetectable
1408	F	12	18	5	Routine	1	1	undetectable
1409	M	1	20		Routine	1	1	undetectable
1410	F	9	17	6	Routine	1	1	40
1411	F	10	7	16	Routine	1	1	undetectable
1412	F	10	5	18	Routine	1	1	undetectable
1413	M	10	11	12	Routine	1	1	6377
1414	F	9	13	10	Routine	1	1	64
1415	F	14	10	13	Routine	1	1	undetectable
1416	M	11	17	6	Routine	1	1	40
1417	F	8	18	5	Routine	1	1	undetectable
1418	M	7	16	7	Routine	2	2	undetectable
1419	F	6	20	3	Routine	2	2	undetectable
1420	F	6	21	2	Routine	1	1	40
1421	F	6	18	5	Routine	1	1	undetectable
1422	M	14	17	6	Routine	1	1	undetectable
1423	F	7	17	6	Routine	1	1	undetectable
1424	F	9	14	9	Routine	1	1	undetectable
1425	F	11	10	13	Routine	1	1	162
1426	F	10	5	18	Routine	1	1	40
1427	F	7	17	6	Routine	1	1	40
1428	F	13	15	8	Routine	1	1	307
1429	M	8	20	3	Routine	1	1	undetectable
1430	M	12	14	9	Routine	1	1	94
1431	F	11	19	4	Routine	1	1	40
1432	M	14	15	8	Routine	1	1	undetectable
1433	F	8	17	6	Routine	1	1	undetectable
1434	F	9	17	6	Routine	1	1	undetectable
1435	M	8	10	13	Routine	1	1	undetectable
1436	M	8	16	7	Routine	1	1	1695
1437	F	14	10	13	Routine	1	1	84
1438	F	8	14	9	Routine	1	1	114
1439	F	14	15	8	Routine	1	1	undetectable
1440	F	11	20	3	Routine	1	1	101
1441	M	11	16	7	Routine	1	1	undetectable
1442	M	13	10	13	Routine	1	1	undetectable
1443	F	9	11	12	Routine	1	1	40
1444	F	11	5	18	Routine	1	1	undetectable
1445	F	10	8	15	Routine	1	1	40
1446	M	7	19	4	Repeat_after_enhanced_adherenc	1	2	undetectable
1447	F	11	11	12	Routine	1	2	40
1448	F	9	10	13	Routine	1	2	40
1449	F	11	17	6	Routine	1	2	undetectable
1450	F	1	8		Routine	1	2	undetectable
1451	F	11	11	12	Routine	1	2	40
1452	F	7	14	9	Routine	1	2	undetectable
1453	F	8	20	3	Routine	1	2	40
1454	F	7	13	10	Routine	1	2	40
1455	M	11	14	9	Routine	1	2	40
1456	F	5	20	3	Routine	1	2	undetectable
1457	M	11	5	18	Routine	1	2	undetectable
1458	F	9	10	13	Routine	1	2	40
1459	F	9	15	8	Routine	1	2	undetectable
1460	F	11	13	10	Routine	1	2	40
1461	F	9	7	16	Routine	1	2	undetectable
1462	F	14	12	11	Routine	1	2	40
1463	F	8	17	6	Routine	1	2	undetectable
1464	F	14	10	13	Routine	1	1	undetectable
1465	F	10	10	13	Routine	1	1	undetectable
1466	F	10	14	9	Routine	1	1	40
1467	F	9	9	14	Routine	1	1	undetectable
1468	F	11	11	12	Routine	1	1	undetectable
1469	F	14	7	16	Routine	1	1	40
1470	F	12	7	16	Routine	1	1	undetectable
1471	F	9	12	11	Routine	1	1	40
1472	F	8	17	6	Routine	1	1	40
1473	F	12	6	17	Routine	1	1	undetectable
1474	F	13	8	15	Routine	1	1	40
1475	F	9	14	9	Routine	1	1	undetectable
1476	F	11	16	7	Routine	1	1	undetectable
1477	F	12	7	16	Routine	1	1	undetectable
1478	M	13	10	13	Routine	1	1	undetectable
1479	F	14	11	12	Routine	1	1	undetectable
1480	F	13	11	12	Routine	1	1	40
1481	F	11	14	9	Routine	1	1	40
1482	F	10	5	18	Routine	1	1	undetectable
1483	F	12	10	13	Routine	1	1	undetectable
1484	F	9	14	9	Routine	1	1	149
1485	M	8	15	8	Routine	1	1	undetectable
1486	F	14	5	18	Routine	1	1	40
1487	F	12	13	10	Routine	1	1	undetectable
1488	F	10	5	18	Routine	1	1	undetectable
1489	M	10	5	18	Routine	1	1	undetectable
1490	F	10	6	17	Routine	1	1	40
1491	F	11	11	12	Routine	1	1	undetectable
1492	F	12	13	10	Routine	1	1	undetectable
1493	F	9	14	9	Routine	1	1	undetectable
1494	F	9	15	8	Routine	1	1	undetectable
1495	F	11	9	14	Routine	1	1	undetectable
1496	F	14	10	13	Routine	1	1	undetectable
1497	F	8	8	15	Routine	1	1	45
1498	M	12	8	15	Routine	1	1	undetectable
1499	F	12	9	14	Routine	1	1	undetectable
1500	F	11	11	12	Routine	1	1	undetectable
1501	F	11	6	17	Routine	1	1	undetectable
1502	F	10	8	15	Routine	1	1	undetectable
1503	F	14	13	10	Routine	1	1	undetectable
1504	M	11	14	9	Routine	1	1	undetectable
1505	M	13	17	6	Routine	1	1	40
1506	F	6	21	2	Routine	1	1	undetectable
1507	F	13	11	12	Routine	1	1	undetectable
1508	M	7	19	4	Routine	1	1	278377
1509	F	9	14	9	Routine	1	1	undetectable
1510	F	6	19	4	Routine	1	1	undetectable
1511	F	12	14	9	Routine	1	1	undetectable
1512	F	8	14	9	Routine	1	1	40
1513	F	9	14	9	Routine	1	1	3826
1514	M	11	19	4	Routine	1	1	undetectable
1515	F	7	13	10	Routine	1	1	40
1516	M	7	21	2	Routine	1	1	40
1517	F	9	10	13	Routine	1	1	undetectable
1518	M	12	17	6	Routine	1	1	40
1519	M	14	5	18	Routine	1	1	12921
1520	F	14	8	15	Repeat_after_enhanced_adherenc	1	1	undetectable
1521	F	11	9	14	Routine	1	1	undetectable
1522	F	10	10	13	Routine	1	1	undetectable
1523	M	9	11	12	Routine	1	1	undetectable
1524	F	11	16	7	Routine	1	1	40
1525	M	8	21	2	Routine	1	1	62
1526	F	13	12	11	Routine	1	1	40
1527	F	7	15	8	Repeat_after_enhanced_adherenc	1	1	40
1528	F	14	8	15	Routine	1	1	undetectable
1529	F	8	11	12	Routine	1	1	117
1530	F	8	16	7	Routine	1	1	undetectable
1531	F	11	18	5	Routine	1	1	undetectable
1532	F	10	13	10	Routine	1	1	undetectable
1533	M	7	21	2	Routine	1	1	40
1534	F	10	15	8	Target_Clinical_Failure	1	1	undetectable
1535	M	11	16	7	Routine	1	1	undetectable
1536	F	8	11	12	Routine	1	1	undetectable
1537	F	11	19	4	Routine	1	1	undetectable
1538	F	10	21	2	Routine	1	1	40
1539	F	12	6	17	Routine	1	1	40
1540	F	9	10	13	Routine	1	1	1813
1541	F	14	12	11	Repeat_after_enhanced_adherenc	1	1	20141
1542	F	8	15	8	Routine	1	1	undetectable
1543	F	13	8	15	Routine	1	1	40
1544	F	6	17	6	Routine	1	1	undetectable
1545	M	10	20	3	Routine	1	1	49
1546	F	6	18	5	Routine	1	1	205
1547	F	13	17	6	Routine	1	1	undetectable
1548	F	3	21	2	Routine	1	1	40
1549	F	4	21	2	Routine	1	1	2572
1550	M	9	16	7	Routine	1	1	40
1551	F	9	14	9	Routine	1	1	undetectable
1552	M	14	15	8	Routine	1	1	40
1553	F	7	18	5	Routine	2	2	undetectable
1554	F	5	12	11	Routine	1	1	5688
1555	F	9	21	2	Routine	1	2	undetectable
1556	F	8	18	5	Routine	1	2	undetectable
1557	F	12	17	6	Routine	1	2	43
1558	F	12	20	3	Routine	1	2	undetectable
1559	M	8	19	4	Routine	1	1	15599
1560	F	7	19	4	Routine	1	1	40
1561	F	13	6	17	Routine	1	1	undetectable
1562	F	10	6	17	Routine	1	1	56
1563	F	11	6	17	Routine	1	1	undetectable
1564	F	7	9	14	Routine	1	1	48
1565	F	6	21	2	Routine	1	1	undetectable
1566	F	9	5	18	Other	1	1	45142
1567	F	7		#VALUE!	Repeat_after_enhanced_adherenc	1	1	407
1568	F	5		#VALUE!	Repeat_after_enhanced_adherenc	1	1	40
1569	F	6		#VALUE!	Routine	1	1	undetectable
1570	M	9		#VALUE!	Routine	1	1	27259
1571	F	10		#VALUE!	Routine	1	1	undetectable
1572	M	8		#VALUE!	Routine	1	2	undetectable
1573	F	8		#VALUE!	Routine	1	1	undetectable
1574	F	7		#VALUE!	Routine	1	1	undetectable
1575	F	8	16	7	Routine	1	1	undetectable
1576	F	11	20	3	Routine	1	1	40
1577	F	9	19	4	Routine	1	1	undetectable
1578	F	11	9	14	Routine	1	1	undetectable
1579	F	13	8	15	Routine	1	1	undetectable
1580	F	12	10	13	Routine	1	1	undetectable
1581	M	10	10	13	Routine	1	1	544
1582	F	11	20	3	Routine	1	1	40
1583	F	8	17	6	Routine	1	1	undetectable
1584	M	10	15	8	Routine	1	1	undetectable
1585	F	7	20	3	Routine	1	1	505
1586	M	9	15	8	Routine	1	1	40
1587	M	9	20	3	Routine	1	1	undetectable
1588	F	11	18	5	Target_Clinical_Failure	1	1	75
1589	F	12	18	5	Routine	1	1	40
1590	F	8	17	6	Routine	1	1	43
1591	M	10	13	10	Routine	1	2	40
1592	M	10	17	6	Routine	1	2	undetectable
1593	F	11	9	14	Routine	1	1	42
1594	F	10	3	20	Routine	1	1	undetectable
1595	F	11	19	4	Routine	1	1	53
1596	F	9	7	16	Routine	1	1	undetectable
1597	F	9	7	16	Routine	1	1	70
1598	F	8	7	16	Routine	1	1	undetectable
1599	F	3	18	5	Routine	1	1	undetectable
1600	F	12	12	11	Routine	1	1	40
1601	F	9	12	11	Routine	1	1	undetectable
1602	M	11	15	8	Routine	1	1	155
1603	M	10	17	6	Routine	1	1	undetectable
1604	F	11	7	16	Repeat_after_enhanced_adherenc	1	1	undetectable
1605	F	4	13	10	Repeat_after_enhanced_adherenc	1	1	undetectable
1606	M	9	21	2	Routine	1	1	40
1607	F	11	5	18	Routine	1	1	40
1608	F	12	2	21	Routine	1	1	40
1609	F	10	5	18	Routine	1	1	undetectable
1610	F	10	12	11	Routine	1	1	undetectable
1611	M	3	13	10	Repeat_after_enhanced_adherenc	1	1	80497
1612	F	9	14	9	Routine	1	1	undetectable
1613	M	13	16	7	Routine	1	1	undetectable
1614	M	2	16	7	Repeat_after_enhanced_adherenc	1	1	40
1615	M	12	6	17	Routine	1	1	undetectable
1616	M	13	11	12	Routine	1	1	1452
1617	F	14	21	2	Routine	1	1	undetectable
1618	F	9	16	7	Routine	1	1	undetectable
1619	M	11	19	4	Routine	1	1	undetectable
1620	M	13	9	14	Routine	1	1	undetectable
1621	F	8	10	13	Routine	1	1	undetectable
1622	F	8	16	7	Routine	1	1	undetectable
1623	F	13	10	13	Routine	1	1	40
1624	F	6	18	5	Routine	1	1	undetectable
1625	F	9	7	16	Repeat_after_enhanced_adherenc	1	1	undetectable
1626	M	10	20	3	Routine	1	2	40
1627	F	7	20	3	Routine	1	1	40
1628	F	6	19	4	Routine	1	1	undetectable
1629	F	7	17	6	Routine	1	1	undetectable
1630	F	12	18	5	Routine	1	1	undetectable
1631	F	9	15	8	Routine	1	1	40
1632	M	8	17	6	Repeat_after_enhanced_adherenc	1	1	757
1633	F	8	13	10	Routine	1	1	undetectable
1634	F	10	10	13	Routine	1	1	undetectable
1635	F	9	9	14	Routine	1	1	40
1636	F	11	9	14	Routine	1	1	undetectable
1637	F	8	19	4	Routine	1	1	947542
1638	M	10	21	2	Routine	1	1	40
1639	F	9	10	13	Routine	1	1	undetectable
1640	F	10	5	18	Routine	1	1	undetectable
1641	M	10	11	12	Routine	1	1	undetectable
1642	F	10	12	11	Routine	1	1	40
1643	M	9	14	9	Routine	1	1	40
1644	F	11	12	11	Routine	1	1	179
1645	F	8	16	7	Routine	1	1	40
1646	M	12	10	13	Routine	1	1	40
1647	F	10	13	10	Routine	1	1	40
1648	F	9	8	15	Routine	1	2	undetectable
1649	F	8	13	10	Routine	1	2	undetectable
1650	F	10	10	13	Routine	1	2	undetectable
1651	M	13	17	6	Routine	1	2	undetectable
1652	M	9	16	7	Routine	1	2	40
1653	F	8	14	9	Routine	1	2	undetectable
1654	F	6	13	10	Routine	1	2	undetectable
1655	F	11	8	15	Routine	1	2	undetectable
1656	M	10	7	16	Routine	1	2	40
1657	M	3	15	8	Routine	1	1	undetectable
1658	M	10	20	3	Routine	1	1	40
1659	F	11	21	2	Routine	1	1	40
1660	F	10	9	14	Routine	1	1	undetectable
1661	F	10	7	16	Routine	1	1	undetectable
1662	F	12	8	15	Routine	1	1	undetectable
1663	M	4	13	10	Routine	1	1	40
1664	M	3	14	9	Routine	1	1	40
1665	F	3	16	7	Routine	1	1	undetectable
1666	F	4	14	9	Routine	1	1	undetectable
1667	F	14	18	5	Routine	1	1	40
1668	F	10	6	17	Routine	1	1	40
1669	F	9	17	6	Routine	1	1	undetectable
1670	F	9	8	15	Routine	1	1	undetectable
1671	F	1	11		Routine	1	1	undetectable
1672	M	4	11	12	Routine	1	1	undetectable
1673	F	5	11	12	Routine	1	1	40
1674	F	1	10		Routine	1	1	40
1675	F	9	11	12	Routine	1	1	undetectable
1676	F	10	13	10	Routine	1	1	40
1677	F	7	17	6	Routine	1	1	undetectable
1678	M	12	17	6	Routine	1	1	40
1679	F	8	9	14	Routine	1	1	40
1680	F	8	13	10	Routine	1	1	40
1681	F	9	19	4	Routine	1	1	undetectable
1682	F	12	10	13	Routine	1	1	undetectable
1683	F	5	16	7	Routine	1	1	40
1684	M	11	7	16	Routine	1	1	40
1685	M	13	6	17	Routine	1	1	undetectable
1686	F	10	8	15	Routine	1	1	undetectable
1687	F	8	11	12	Routine	1	1	40
1688	F	8	17	6	Routine	1	1	undetectable
1689	M	14	12	11	Routine	1	1	undetectable
1690	F	10	7	16	Routine	1	1	undetectable
1691	F	9	10	13	Routine	1	1	undetectable
1692	F	8	17	6	Routine	1	1	144
1693	F	7	17	6	Routine	1	1	undetectable
1694	F	10	12	11	Repeat_after_enhanced_adherenc	1	1	40
1695	M	11	16	7	Routine	1	1	40
1696	M	13	5	18	Routine	1	1	40
1697	F	1	16		Routine	1	1	undetectable
1698	F	11	16	7	Routine	1	1	undetectable
1699	F	11	20	3	Routine	1	1	undetectable
1700	M	11	10	13	Routine	1	1	undetectable
1701	F	12	13	10	Routine	1	1	undetectable
1702	F	9	20	3	Repeat_after_enhanced_adherenc	1	1	79958
1703	M	11	9	14	Routine	1	1	40
1704	M	11	11	12	Routine	1	1	232960
1705	F	12	11	12	Repeat_after_enhanced_adherenc	1	1	40
1706	F	9	12	11	Routine	1	1	undetectable
1707	M	9	13	10	Routine	1	1	undetectable
1708	F	11	13	10	Routine	1	1	95
1709	F	11	4	19	Routine	1	1	undetectable
1710	F	8	11	12	Routine	1	1	undetectable
1711	F	8	15	8	Routine	1	1	110424
1712	F	9	10	13	Routine	1	1	undetectable
1713	F	8	11	12	Routine	1	1	undetectable
1714	F	11	21	2	Routine	1	1	51
1715	F	7	21	2	Routine	1	1	undetectable
1716	F	7	13	10	Routine	1	1	undetectable
1717	F	6	17	6	Routine	1	1	undetectable
1718	M	12	9	14	Routine	1	2	undetectable
1719	F	9	14	9	Routine	1	1	undetectable
1720	F	11	14	9	Routine	1	1	40
1721	F	11	14	9	Routine	1	1	40
1722	F	3	7	16	Routine	1	1	40
1723	F	9	6	17	Routine	1	1	undetectable
1724	F	6	19	4	Routine	1	1	211
1725	F	9	16	7	Routine	1	1	undetectable
1726	F	10	14	9	Routine	1	1	undetectable
1727	F	6	21	2	Routine	1	1	40
1728	F	6	11	12	Routine	1	1	751
1729	F	10	7	16	Routine	1	1	undetectable
1730	F	9	11	12	Routine	1	1	undetectable
1731	F	7		#VALUE!	Routine	1	1	undetectable
1732	F	11		#VALUE!	Routine	1	1	undetectable
1733	F	9		#VALUE!	Routine	1	1	553509
1734	F	5		#VALUE!	Routine	1	1	undetectable
1735	F	6		#VALUE!	Routine	2	2	undetectable
1736	F	8		#VALUE!	Target_Clinical_Failure	2	2	50537
1737	F	7		#VALUE!	Target_Clinical_Failure	2	2	219786
1738	M	11		#VALUE!	Routine	1	1	undetectable
1739	F	9	15	8	Routine	2	2	224
1740	F	1	12		Routine	1	1	undetectable
1741	F	10	14	9	Routine	1	1	undetectable
1742	F	1	21		Routine	1	1	40
1743	F	5	21	2	Routine	1	1	undetectable
1744	F	7	11	12	Routine	1	2	undetectable
1745	F	7	21	2	Routine	1	2	4858
1746	M	7	17	6	Routine	1	1	undetectable
1747	F	11	8	15	Routine	1	1	undetectable
1748	F	5	18	5	Routine	1	1	40
1749	M	10	99	-76	Routine	1	1	undetectable
1750	F	10	15	8	Routine	1	1	undetectable
1751	F	8	18	5	Routine	1	1	undetectable
1752	F	6	18	5	Routine	1	1	undetectable
1753	F	10	3	20	Routine	1	1	undetectable
1754	F	11	7	16	Routine	1	1	undetectable
1755	F	11	5	18	Routine	1	1	undetectable
1756	F	10	9	14	Routine	1	1	undetectable
1757	F	5	17	6	Routine	1	1	undetectable
1758	F	5	17	6	Routine	1	1	40
1759	M	12	12	11	Routine	1	1	undetectable
1760	F	7	16	7	Routine	1	1	undetectable
1761	M	7	21	2	Routine	1	1	undetectable
1762	M	14	8	15	Routine	1	1	undetectable
1763	F	9	10	13	Routine	1	1	undetectable
1764	M	10	16	7	Routine	1	1	undetectable
1765	F	10	3	20	Routine	1	1	undetectable
1766	M	10	13	10	Routine	1	1	undetectable
1767	M	4	8	15	Routine	1	1	78
1768	F	13	12	11	Routine	1	1	40
1769	F	9	3	20	Routine	1	1	undetectable
1770	F	9	6	17	Routine	1	1	undetectable
1771	F	9	17	6	Routine	1	1	undetectable
1772	M	12	15	8	Routine	1	1	421
1773	F	10	12	11	Routine	1	1	331
1774	F	4	8	15	Routine	1	1	60
1775	M	5	8	15	Routine	1	1	40
1776	F	7	12	11	Routine	1	1	40
1777	F	5	16	7	Routine	1	1	40
1778	M	9	18	5	Routine	1	1	40
1779	M	13	14	9	Routine	1	1	undetectable
1780	F	7	20	3	Routine	1	1	47
1781	F	9	6	17	Routine	1	1	undetectable
1782	F	13	21	2	Routine	1	1	undetectable
1783	F	10	16	7	Routine	1	1	41
1784	F	11	8	15	Routine	1	1	undetectable
1785	F	7	17	6	Routine	1	1	undetectable
1786	F	9	7	16	Repeat_after_enhanced_adherenc	1	1	undetectable
1787	F	11	8	15	Repeat_after_enhanced_adherenc	1	1	40
1788	M	9	7	16	Routine	1	1	undetectable
1789	M	1	2	21	Routine	1	1	42
1790	F	11	17	6	Routine	1	1	64
1791	F	10	12	11	Routine	2	2	undetectable
1792	F	10	16	7	Routine	2	2	undetectable
1793	F	8	5	18	Routine	2	2	105392
1794	F	8	18	5	Routine	2	2	494
1795	F	8	15	8	Routine	1	1	40
1796	F	7	15	8	Routine	1	1	undetectable
1797	F	8	19	4	Routine	1	1	undetectable
1798	M	8	16	7	Routine	1	1	undetectable
1799	F	9	7	16	Routine	1	1	71
1800	F	10	6	17	Routine	1	1	undetectable
1801	M	12	8	15	Routine	1	1	40
1802	F	9	2	21	Routine	1	1	2233
1803	M	11	5	18	Repeat_after_enhanced_adherenc	1	1	871
1804	F	9	11	12	Routine	1	1	undetectable
1805	M	11	7	16	Routine	1	1	40
1806	F	13	13	10	Routine	1	1	40
1807	M	11	9	14	Routine	1	1	40
1808	F	8	5	18	Routine	1	1	40
1809	F	13	10	13	Routine	1	1	40
1810	F	10	7	16	Routine	1	1	40
1811	F	10	11	12	Repeat_after_enhanced_adherenc	1	1	128033
1812	M	11	6	17	Routine	1	1	undetectable
1813	M	8	11	12	Routine	1	1	undetectable
1814	F	7	14	9	Routine	1	1	40
1815	F	10	10	13	Routine	1	1	undetectable
1816	F	12	10	13	Repeat_after_enhanced_adherenc	1	1	undetectable
1817	F	9	13	10	Routine	1	2	40
1818	F	10	14	9	Routine	1	2	undetectable
1819	F	9	8	15	Routine	1	2	undetectable
1820	M	11	17	6	Routine	1	2	40
1821	F	14	15	8	Routine	1	2	undetectable
1822	F	9	14	9	Routine	1	2	undetectable
1823	M	11	10	13	Routine	1	1	undetectable
1824	F	13	14	9	Routine	1	2	970
1825	F	11	14	9	Routine	1	2	undetectable
1826	F	7	6	17	Repeat_after_enhanced_adherenc	1	1	142579
1827	F	6	18	5	Routine	1	1	undetectable
1828	M	10	8	15	Routine	1	1	undetectable
1829	M	11	11	12	Routine	1	1	undetectable
1830	F	10	19	4	Routine	1	1	undetectable
1831	F	10	21	2	Routine	1	1	undetectable
1832	F	11	11	12	Routine	1	1	40
1833	F	9	11	12	Routine	1	1	undetectable
1834	M	13	16	7	Routine	1	1	undetectable
1835	F	10	19	4	Routine	1	1	40
1836	M	4	9	14	Routine	1	1	undetectable
1837	M	13	10	13	Routine	1	1	40
1838	M	12	10	13	Routine	1	1	undetectable
1839	F	7	17	6	Routine	1	1	undetectable
1840	F	8	9	14	Routine	1	1	undetectable
1841	F	9	13	10	Routine	1	1	40
1842	M	5	17	6	Routine	1	1	undetectable
1843	F	10	18	5	Routine	1	1	undetectable
1844	F	9	7	16	Routine	1	1	undetectable
1845	F	10	10	13	Routine	1	1	undetectable
1846	F	5	15	8	Routine	1	1	undetectable
1847	F	4	5	18	Routine	1	1	undetectable
1848	F	8	15	8	Routine	1	1	undetectable
1849	F	5	5	18	Routine	1	1	undetectable
1850	F	11	7	16	Routine	1	1	165
1851	F	7	11	12	Routine	1	1	undetectable
1852	M	8	15	8	Routine	1	1	undetectable
1853	F	9	11	12	Routine	1	1	undetectable
1854	M	14	8	15	Routine	1	1	40
1855	F	8	10	13	Routine	1	1	undetectable
1856	F	9	13	10	Routine	1	1	undetectable
1857	F	8	14	9	Routine	1	1	undetectable
1858	M	14	1	22	Routine	1	1	undetectable
1859	F	4	6	17	Routine	1	1	296
1860	M	14	6	17	Routine	1	1	undetectable
1861	F	12	8	15	Routine	1	1	186
1862	F	8	8	15	Routine	1	1	82
1863	F	10	9	14	Routine	1	1	undetectable
1864	F	10	10	13	Routine	1	1	124
1865	F	9	12	11	Routine	1	1	undetectable
1866	M	10	16	7	Routine	1	1	40
1867	F	9	9	14	Routine	1	1	43
1868	M	14	11	12	Routine	1	1	40
1869	F	14	12	11	Routine	1	1	40
1870	F	10	12	11	Routine	1	1	40
1871	F	4	8	15	Routine	1	1	undetectable
1872	F	14	12	11	Routine	1	1	40
1873	F	10	18	5	Routine	1	1	40
1874	M	13	99	-76	Routine	1	1	40
1875	M	12	18	5	Routine	1	1	40
1876	F	8	21	2	Routine	1	1	undetectable
1877	F	9	10	13	Routine	1	1	40
1878	F	8	16	7	Routine	1	1	undetectable
1879	F	7	21	2	Routine	1	1	undetectable
1880	F	8	16	7	Routine	1	1	undetectable
1881	F	8	21	2	Routine	1	1	undetectable
1882	F	8	9	14	Routine	1	1	63
1883	M	13	9	14	Routine	1	1	40
1884	F	7	12	11	Routine	1	1	undetectable
1885	F	1	12		Routine	1	1	undetectable
1886	F	6	19	4	Routine	1	1	undetectable
1887	F	8	8	15	Routine	1	1	undetectable
1888	F	1	19		Routine	1	1	undetectable
1889	F	11	8	15	Routine	1	1	36390
1890	F	8	5	18	Routine	1	1	undetectable
1891	F	11	13	10	Routine	1	1	undetectable
1892	M	9	20	3	Routine	1	1	40
1893	F	7	20	3	Routine	1	1	undetectable
1894	F	8	1	22	Routine	1	1	undetectable
1895	F	8	14	9	Routine	1	1	11681
1896	F	11	14	9	Routine	1	1	undetectable
1897	F	10	17	6	Routine	1	1	40
1898	F	9	14	9	Routine	1	1	40
1899	M	3	13	10	Routine	1	1	undetectable
1900	F	8	17	6	Routine	1	1	undetectable
1901	M	11	19	4	Routine	1	1	undetectable
1902	F	11	8	15	Routine	1	1	undetectable
1903	F	10	9	14	Routine	1	1	undetectable
1904	F	10	12	11	Routine	1	1	40
1905	F	9	7	16	Routine	1	1	undetectable
1906	F	10	10	13	Routine	1	1	undetectable
1907	F	13	16	7	Routine	1	1	40
1908	M	10	21	2	Routine	1	1	40
1909	F	10	5	18	Routine	1	1	undetectable
1910	F	8	13	10	Routine	1	1	undetectable
1911	F	6	21	2	Routine	1	1	40
1912	F	10	15	8	Routine	1	1	undetectable
1913	M	11	17	6	Routine	1	1	undetectable
1914	F	9	19	4	Routine	1	1	undetectable
1915	M	8	6	17	Routine	1	1	40
1916	F	8	9	14	Routine	1	1	40
1917	F	10	7	16	Routine	1	1	undetectable
1918	M	13	16	7	Routine	1	1	undetectable
1919	F	7	21	2	Routine	1	1	40
1920	F	9	17	6	Routine	1	1	undetectable
1921	F	10	17	6	Routine	1	1	40
1922	F	2	15	8	Routine	1	1	23510
1923	F	13	6	17	Routine	1	1	undetectable
1924	F	9	8	15	Routine	1	1	undetectable
1925	F	10	12	11	Routine	1	1	undetectable
1926	F	12	10	13	Routine	1	1	79
1927	F	10	15	8	Routine	1	1	undetectable
1928	M	7	20	3	Routine	1	1	40
1929	M	8	9	14	Routine	1	1	56634
1930	M	11	9	14	Routine	1	1	40
1931	F	8	16	7	Routine	1	1	undetectable
1932	M	12	7	16	Routine	1	1	undetectable
1933	F	4	19	4	Routine	1	1	40
1934	F	9	14	9	Routine	1	1	40
1935	M	9	18	5	Routine	1	1	undetectable
1936	F	11	5	18	Routine	1	1	undetectable
1937	F	9	9	14	Routine	1	1	65
1938	F	1	20	3	Routine	1	1	105
1939	F	9	12	11	Routine	1	1	66
1940	F	8	14	9	Routine	1	1	40
1941	F	12	16	7	Routine	1	1	144
1942	M	11	11	12	Routine	1	1	40
1943	M	13	13	10	Routine	1	1	40
1944	M	11	15	8	Routine	1	1	40
1945	F	11	7	16	Routine	1	1	undetectable
1946	M	10	10	13	Routine	1	1	undetectable
1947	F	8	11	12	Routine	1	1	undetectable
1948	M	9	13	10	Routine	1	1	125561
1949	F	9	12	11	Routine	1	1	undetectable
1950	F	11	10	13	Routine	1	1	undetectable
1951	F	10	12	11	Routine	1	1	undetectable
1952	F	6	10	13	Routine	1	1	undetectable
1953	F	6	20	3	Routine	1	2	undetectable
1954	M	11	18	5	Routine	1	2	40
1955	F	8	19	4	Routine	1	1	undetectable
1956	F	14	15	8	Routine	1	1	undetectable
1957	M	10	4	19	Routine	1	1	undetectable
1958	F	10	10	13	Routine	1	1	4096
1959	M	8	18	5	Routine	1	1	40
1960	F	8	20	3	Routine	1	1	undetectable
1961	M	11	21	2	Routine	1	1	40
1962	M	9	16	7	Routine	1	1	40
1963	F	8	16	7	Routine	1	1	undetectable
1964	F	10	21	2	Routine	1	1	undetectable
1965	F	11	16	7	Routine	1	1	undetectable
1966	F	13	20	3	Routine	1	1	undetectable
1967	M	11	18	5	Routine	1	1	undetectable
1968	F	8	20	3	Routine	1	1	undetectable
1969	F	8	13	10	Routine	1	1	undetectable
1970	M	9	18	5	Routine	1	1	40
1971	F	8	11	12	Routine	1	1	63
1972	M	8	20	3	Routine	1	1	146
1973	M	10	12	11	Routine	1	1	234532
1974	F	7		#VALUE!	Routine	1	1	40
1975	F	8		#VALUE!	Routine	1	1	40
1976	F	6		#VALUE!	Routine	1	1	undetectable
1977	M	11		#VALUE!	Routine	1	1	40
1978	F	9		#VALUE!	Routine	1	1	40
1979	M	5	14	9	Routine	1	1	undetectable
1980	F	10		#VALUE!	Routine	1	1	undetectable
1981	F	10		#VALUE!	Routine	1	1	undetectable
1982	F	11		#VALUE!	Routine	1	1	undetectable
1983	M	4	16	7	Routine	1	1	undetectable
1984	F	13	9	14	Routine	1	1	undetectable
1985	F	1	19	4	Routine	1	1	40
1986	M	4	15	8	Routine	1	1	40
1987	M	4	14	9	Routine	1	1	679
1988	F	8	19	4	Routine	1	1	undetectable
1989	M	10	18	5	Routine	1	1	undetectable
1990	F	9	17	6	Routine	1	1	undetectable
1991	F	6	21	2	Routine	1	1	undetectable
1992	F	12	20	3	Routine	1	1	40
1993	F	10	7	16	Routine	1	1	undetectable
1994	M	9	14	9	Routine	1	1	undetectable
1995	F	5	6	17	Routine	1	1	undetectable
1996	M	8	17	6	Routine	1	1	undetectable
1997	F	8	16	7	Routine	1	1	undetectable
1998	F	4	17	6	Routine	1	1	undetectable
1999	F	8	18	5	Routine	2	2	40
[truncated: 22,306 more rows]
